# Supplementary material for: Inhibitory KIRs decrease HLA class II-mediated protection in Type 1 Diabetes
Source: PLoS Genet. 2024 Dec 26;20(12):e1011456. doi: 10.1371/journal.pgen.1011456 (PMC11741628; doi:10.1371/journal.pgen.1011456)
Supplement: S1 Data — (XLSX) [file pgen.1011456.s004.xlsx]

## Sheet: Fig1A
Haplotype	Threshold	Group	lnOR	2.5 %	97.5 %	P-value
DQA1*01:02-DQB1*06:02	1.75	Whole cohort	-3.7405	-4.02648	-3.47699	1.05155e-157
DQA1*01:02-DQB1*06:02	1.75	iKIR high	-3.23339	-3.61156	-2.89271	0.00056
DQA1*01:02-DQB1*06:02	1.75	iKIR low	-4.29989	-4.75739	-3.89827	0.00056

## Sheet: Fig1B
Haplotype	Threshold	Group	lnOR	2.5 %	97.5 %	P-value
DQA1*01:02-DQB1*06:02	1.5	iKIR high	-3.48525	-3.7936	-3.20252	0.00182
DQA1*01:02-DQB1*06:02	1.5	iKIR low	-4.85413	-5.70872	-4.17869	0.00182
DQA1*01:02-DQB1*06:02	1.75	iKIR high	-3.23339	-3.61156	-2.89271	0.00056
DQA1*01:02-DQB1*06:02	1.75	iKIR low	-4.29989	-4.75739	-3.89827	0.00056
DQA1*01:02-DQB1*06:02	2	iKIR high	-3.2627	-3.6687	-2.89953	0.00462
DQA1*01:02-DQB1*06:02	2	iKIR low	-4.13441	-4.5531	-3.76289	0.00462
DQA1*01:02-DQB1*06:02	2.5	iKIR high	-3.32899	-3.75094	-2.95329	0.01872
DQA1*01:02-DQB1*06:02	2.5	iKIR low	-4.04409	-4.44692	-3.68497	0.01872

## Sheet: Fig2
Genotype	lnOR	2.5 %	97.5 %	Risk
DQA1*01:02-DQA1*01:03	-4.2435	-6.04475	-3.09912	Protective
DQA1*01:02-DQB1*06:03	-3.85284	-5.25359	-2.88079	Protective
DQA1*01:02-DQB1*06:02	-3.7405	-4.02648	-3.47699	Protective
DQA1*01:01-DQA1*05:05-DQB1*03:01-DQB1*05:01	-3.07737	-4.01589	-2.34425	Protective
DRB1*14:01-DQA1*01:04-DQB1*05:03	-2.93855	-3.48558	-2.46685	Protective
DQA1*02:01-DQB1*03:03	-2.59963	-2.91657	-2.30776	Protective
DQA1*01:02-DQB1*05:01	-2.08487	-2.41983	-1.77521	Protective
DRB1*07:01-DQA1*02:01-DQB1*05:01	-2.05706	-2.44133	-1.70582	Protective
DRB1*04:07-DQA1*03:03-DQB1*03:01	-1.94936	-2.46571	-1.48983	Protective
DQA1*01:02	-1.79576	-1.90098	-1.69207	Protective
DQA1*05:05-DQB1*03:01	-1.69573	-1.85164	-1.54419	Protective
DRB1*10:01-DQA1*01:05-DQB1*05:01	-1.67459	-2.2916	-1.1308	Protective
B*57:01	-1.6736	-1.89488	-1.4618	Protective
DQA1*01:03	-1.51421	-1.6946	-1.33945	Protective
DQA1*02:01	-1.36953	-1.47349	-1.26682	Protective
DQB1*03:01	-1.16417	-1.25896	-1.07017	Protective
C*08:02	-0.942596	-1.10919	-0.779148	Protective
A*26:01	-0.628059	-0.844558	-0.415284	Protective
C*04:01	-0.542874	-0.654212	-0.432164	Protective
A*32:01	-0.533775	-0.689066	-0.379959	Protective
A*11:01	-0.504885	-0.628504	-0.382039	Protective
A*24:02	0.445649	0.349712	0.542056	Detrimental
B*18:01	0.726027	0.601171	0.85241	Detrimental
A*30:02	1.08389	0.857358	1.31908	Detrimental
DRB1*04:01-DQA1*01:01	1.25488	1.07053	1.44531	Detrimental
DRB1*03:01-DQA1*05:01-DQB1*02:01	1.34067	1.26409	1.4176	Detrimental
B*39:06	1.48079	1.2389	1.73524	Detrimental
DRB1*04:05	1.86412	1.54259	2.21266	Detrimental
DRB1*04:01-DQB1*03:02	2.01209	1.91364	2.11197	Detrimental
DQB1*03:02	2.04262	1.95891	2.12699	Detrimental
DRB1*03:01-DQA1*05:01-DQB1*02:01-DQB1*03:02	2.94029	2.77764	3.10999	Detrimental

## Sheet: Fig3A
Haplotype	Threshold	Group	lnOR	2.5 %	97.5 %	P-value	Cases	Controls	Casesn	Controlsn	value
DQA1*01:02	1.5	iKIR low	-2.42335	-2.69119	-2.16312	5.944e-05	97	303	1033	286	0.677587
DQA1*01:02	1.5	iKIR high	-1.74576	-1.93937	-1.55749	5.944e-05	155	619	1725	1202	0.677587
DQA1*01:02	1.5	Whole cohort	-1.91394	-2.06853	-1.7625	8.13782e-133	252	922	2758	1488	0.677587
DQA1*01:02	1.75	iKIR high	-1.62663	-1.88269	-1.38011	0.00071407	88	359	999	802	0.55112
DQA1*01:02	1.75	iKIR low	-2.17775	-2.3755	-1.98466	0.00071407	164	563	1759	686	0.55112
DQA1*01:02	1.75	Whole cohort	-1.91394	-2.06853	-1.7625	8.13782e-133	252	922	2758	1488	0.55112
DQA1*01:02	2	iKIR high	-1.58425	-1.8517	-1.32682	0.00051291	82	318	887	706	0.557026
DQA1*01:02	2	iKIR low	-2.14127	-2.33338	-1.95373	0.00051291	170	604	1871	782	0.557026
DQA1*01:02	2	Whole cohort	-1.91394	-2.06853	-1.7625	8.13782e-133	252	922	2758	1488	0.557026
DQA1*01:02	2.5	iKIR high	-1.5616	-1.83172	-1.30153	0.0004159	81	309	843	675	0.572747
DQA1*01:02	2.5	iKIR low	-2.13435	-2.3252	-1.94805	0.0004159	171	613	1915	813	0.572747
DQA1*01:02	2.5	Whole cohort	-1.91394	-2.06853	-1.7625	8.13782e-133	252	922	2758	1488	0.572747
DQA1*01:02-DQB1*05:01	1.5	iKIR low	-3.10243	-4.53073	-2.0716	0.114562	3	33	1127	556	1.09747
DQA1*01:02-DQB1*05:01	1.5	iKIR high	-2.00497	-2.69673	-1.41277	0.114562	11	76	1869	1745	1.09747
DQA1*01:02-DQB1*05:01	1.5	Whole cohort	-2.32086	-2.9242	-1.79714	4.13865e-16	14	109	2996	2301	1.09747
DQA1*01:02-DQB1*05:01	1.75	iKIR high	-1.80198	-2.69388	-1.06464	0.143897	7	44	1080	1117	0.904548
DQA1*01:02-DQB1*05:01	1.75	iKIR low	-2.70653	-3.584	-1.99323	0.143897	7	65	1916	1184	0.904548
DQA1*01:02-DQB1*05:01	1.75	Whole cohort	-2.32086	-2.9242	-1.79714	4.13865e-16	14	109	2996	2301	0.904548
DQA1*01:02-DQB1*05:01	2	iKIR high	-1.74328	-2.63868	-1.00012	0.13156	7	41	962	983	0.96215
DQA1*01:02-DQB1*05:01	2	iKIR low	-2.70543	-3.58133	-1.99468	0.13156	7	68	2034	1318	0.96215
DQA1*01:02-DQB1*05:01	2	Whole cohort	-2.32086	-2.9242	-1.79714	4.13865e-16	14	109	2996	2301	0.96215
DQA1*01:02-DQB1*05:01	2.5	iKIR high	-1.68672	-2.58451	-0.939557	0.110209	7	39	917	945	1.04356
DQA1*01:02-DQB1*05:01	2.5	iKIR low	-2.73028	-3.6053	-2.02099	0.110209	7	70	2079	1356	1.04356
DQA1*01:02-DQB1*05:01	2.5	Whole cohort	-2.32086	-2.9242	-1.79714	4.13865e-16	14	109	2996	2301	1.04356
DQA1*01:02-DQB1*06:02	1.5	iKIR low	-5.12043	-6.15864	-4.33324	0.00363964	5	252	1125	337	1.67346
DQA1*01:02-DQB1*06:02	1.5	iKIR high	-3.44697	-3.9204	-3.03069	0.00363964	21	477	1859	1344	1.67346
DQA1*01:02-DQB1*06:02	1.5	Whole cohort	-3.90592	-4.32658	-3.53187	1.75537e-83	26	729	2984	1681	1.67346
DQA1*01:02-DQB1*06:02	1.75	iKIR low	-4.5847	-5.25072	-4.03119	0.00180825	11	450	1912	799	1.46348
DQA1*01:02-DQB1*06:02	1.75	iKIR high	-3.12122	-3.69165	-2.62986	0.00180825	15	279	1072	882	1.46348
DQA1*01:02-DQB1*06:02	1.75	Whole cohort	-3.90592	-4.32658	-3.53187	1.75537e-83	26	729	2984	1681	1.46348
DQA1*01:02-DQB1*06:02	2	iKIR low	-4.49437	-5.12925	-3.96254	0.00405979	12	480	2029	906	1.40457
DQA1*01:02-DQB1*06:02	2	iKIR high	-3.08981	-3.68286	-2.58117	0.00405979	14	249	955	775	1.40457
DQA1*01:02-DQB1*06:02	2	Whole cohort	-3.90592	-4.32658	-3.53187	1.75537e-83	26	729	2984	1681	1.40457
DQA1*01:02-DQB1*06:02	2.5	iKIR high	-3.13641	-3.75305	-2.61107	0.007845	13	243	911	741	1.27456
DQA1*01:02-DQB1*06:02	2.5	iKIR low	-4.41097	-5.01918	-3.89758	0.007845	13	486	2073	940	1.27456
DQA1*01:02-DQB1*06:02	2.5	Whole cohort	-3.90592	-4.32658	-3.53187	1.75537e-83	26	729	2984	1681	1.27456
DQA1*01:03	1.5	iKIR low	-2.08396	-2.69654	-1.53312	0.0615775	15	58	1115	531	0.501038
DQA1*01:03	1.5	iKIR high	-1.58292	-1.9021	-1.28176	0.0615775	52	221	1828	1600	0.501038
DQA1*01:03	1.5	Whole cohort	-1.75187	-2.03179	-1.4859	2.11892e-36	67	279	2943	2131	0.501038
DQA1*01:03	1.75	iKIR low	-1.86302	-2.2749	-1.47982	0.257842	32	123	1891	1126	0.323618
DQA1*01:03	1.75	iKIR high	-1.5394	-1.93075	-1.17505	0.257842	35	156	1052	1005	0.323618
DQA1*01:03	1.75	Whole cohort	-1.75187	-2.03179	-1.4859	2.11892e-36	67	279	2943	2131	0.323618
DQA1*01:03	2	iKIR low	-2.00425	-2.41008	-1.62875	0.0356786	32	146	2009	1240	0.622883
DQA1*01:03	2	iKIR high	-1.38137	-1.77881	-1.00947	0.0356786	35	133	934	891	0.622883
DQA1*01:03	2	Whole cohort	-1.75187	-2.03179	-1.4859	2.11892e-36	67	279	2943	2131	0.622883
DQA1*01:03	2.5	iKIR high	-1.40909	-1.82375	-1.02278	0.0676103	32	126	892	858	0.546309
DQA1*01:03	2.5	iKIR low	-1.9554	-2.3443	-1.59383	0.0676103	35	153	2051	1273	0.546309
DQA1*01:03	2.5	Whole cohort	-1.75187	-2.03179	-1.4859	2.11892e-36	67	279	2943	2131	0.546309
DQA1*02:01	1.5	iKIR low	-1.54126	-2.08427	-1.03147	0.00514239	21	48	1109	541	0.566741
DQA1*02:01	1.5	iKIR high	-0.97452	-1.1469	-0.804556	0.00514239	235	500	1645	1321	0.566741
DQA1*02:01	1.5	Whole cohort	-1.15216	-1.31304	-0.993616	2.02387e-45	256	548	2754	1862	0.566741
DQA1*02:01	1.75	iKIR low	-1.3198	-1.56558	-1.07975	0.00614558	107	226	1816	1023	0.437815
DQA1*02:01	1.75	iKIR high	-0.881981	-1.09938	-0.668372	0.00614558	149	322	938	839	0.437815
DQA1*02:01	1.75	Whole cohort	-1.15216	-1.31304	-0.993616	2.02387e-45	256	548	2754	1862	0.437815
DQA1*02:01	2	iKIR low	-1.25466	-1.48254	-1.03152	0.0441074	126	260	1915	1126	0.328344
DQA1*02:01	2	iKIR high	-0.926315	-1.15824	-0.698844	0.0441074	130	288	839	736	0.328344
DQA1*02:01	2	Whole cohort	-1.15216	-1.31304	-0.993616	2.02387e-45	256	548	2754	1862	0.328344
DQA1*02:01	2.5	iKIR high	-1.00865	-1.25133	-0.771367	0.28954	115	276	809	708	0.168129
DQA1*02:01	2.5	iKIR low	-1.17677	-1.39509	-0.962391	0.28954	141	272	1945	1154	0.168129
DQA1*02:01	2.5	Whole cohort	-1.15216	-1.31304	-0.993616	2.02387e-45	256	548	2754	1862	0.168129
DQA1*02:01-DQB1*03:03	1.5	iKIR low	-2.2642	-3.73045	-1.14943	0.915832	3	15	1127	574	0.145255
DQA1*02:01-DQB1*03:03	1.5	iKIR high	-2.11894	-2.88668	-1.47567	0.915832	9	70	1871	1751	0.145255
DQA1*02:01-DQB1*03:03	1.5	Whole cohort	-2.21233	-2.87064	-1.64581	9.04601e-13	12	85	2998	2325	0.145255
DQA1*02:01-DQB1*03:03	1.75	iKIR high	-2.25399	-3.3143	-1.42649	0.794721	5	49	1082	1112	-0.166471
DQA1*02:01-DQB1*03:03	1.75	iKIR low	-2.08752	-2.98787	-1.33567	0.794721	7	36	1916	1213	-0.166471
DQA1*02:01-DQB1*03:03	1.75	Whole cohort	-2.21233	-2.87064	-1.64581	9.04601e-13	12	85	2998	2325	-0.166471
DQA1*02:01-DQB1*03:03	2	iKIR high	-2.1095	-3.17526	-1.27204	0.860704	5	42	964	982	0.120952
DQA1*02:01-DQB1*03:03	2	iKIR low	-2.23045	-3.1223	-1.49297	0.860704	7	43	2034	1343	0.120952
DQA1*02:01-DQB1*03:03	2	Whole cohort	-2.21233	-2.87064	-1.64581	9.04601e-13	12	85	2998	2325	0.120952
DQA1*02:01-DQB1*03:03	2.5	iKIR high	-2.05207	-3.11975	-1.21111	0.754301	5	40	919	944	0.214528
DQA1*02:01-DQB1*03:03	2.5	iKIR low	-2.2666	-3.15643	-1.5325	0.754301	7	45	2079	1381	0.214528
DQA1*02:01-DQB1*03:03	2.5	Whole cohort	-2.21233	-2.87064	-1.64581	9.04601e-13	12	85	2998	2325	0.214528
DQA1*05:05-DQB1*03:01	1.5	iKIR low	-1.84815	-2.41734	-1.32542	0.295681	18	55	1112	534	0.219926
DQA1*05:05-DQB1*03:01	1.5	iKIR high	-1.62823	-1.9042	-1.36543	0.295681	70	300	1810	1521	0.219926
DQA1*05:05-DQB1*03:01	1.5	Whole cohort	-1.74371	-1.98936	-1.50843	6.00729e-46	88	355	2922	2055	0.219926
DQA1*05:05-DQB1*03:01	1.75	iKIR low	-2.04742	-2.43642	-1.68583	0.00748999	35	157	1888	1092	0.654795
DQA1*05:05-DQB1*03:01	1.75	iKIR high	-1.39263	-1.71719	-1.08445	0.00748999	53	198	1034	963	0.654795
DQA1*05:05-DQB1*03:01	1.75	Whole cohort	-1.74371	-1.98936	-1.50843	6.00729e-46	88	355	2922	2055	0.654795
DQA1*05:05-DQB1*03:01	2	iKIR low	-1.98513	-2.34023	-1.65262	0.0189787	42	184	1999	1202	0.588942
DQA1*05:05-DQB1*03:01	2	iKIR high	-1.39619	-1.74523	-1.06605	0.0189787	46	171	923	853	0.588942
DQA1*05:05-DQB1*03:01	2	Whole cohort	-1.74371	-1.98936	-1.50843	6.00729e-46	88	355	2922	2055	0.588942
DQA1*05:05-DQB1*03:01	2.5	iKIR high	-1.36816	-1.72579	-1.03018	0.0147434	44	161	880	823	0.620922
DQA1*05:05-DQB1*03:01	2.5	iKIR low	-1.98909	-2.3357	-1.66406	0.0147434	44	194	2042	1232	0.620922
DQA1*05:05-DQB1*03:01	2.5	Whole cohort	-1.74371	-1.98936	-1.50843	6.00729e-46	88	355	2922	2055	0.620922
DQB1*03:01	1.5	iKIR low	-1.73212	-2.11501	-1.3663	5.09e-06	42	106	1088	483	0.683649
DQB1*03:01	1.5	iKIR high	-1.04847	-1.20292	-0.895692	5.09e-06	319	671	1561	1150	0.683649
DQB1*03:01	1.5	Whole cohort	-1.24758	-1.38771	-1.10904	5.5915e-69	361	777	2649	1633	0.683649
DQB1*03:01	1.75	iKIR low	-1.70758	-1.96106	-1.46248	0	92	272	1831	977	0.854484
DQB1*03:01	1.75	iKIR high	-0.853091	-1.03423	-0.673594	0	269	505	818	656	0.854484
DQB1*03:01	1.75	Whole cohort	-1.24758	-1.38771	-1.10904	5.5915e-69	361	777	2649	1633	0.854484
DQB1*03:01	2	iKIR low	-1.4431	-1.65241	-1.23816	0.00070926	148	346	1893	1040	0.493244
DQB1*03:01	2	iKIR high	-0.949854	-1.14743	-0.754561	0.00070926	213	431	756	593	0.493244
DQB1*03:01	2	Whole cohort	-1.24758	-1.38771	-1.10904	5.5915e-69	361	777	2649	1633	0.493244
DQB1*03:01	2.5	iKIR low	-1.38164	-1.58138	-1.18556	0.00702402	167	368	1919	1058	0.394839
DQB1*03:01	2.5	iKIR high	-0.986801	-1.19119	-0.785033	0.00702402	194	409	730	575	0.394839
DQB1*03:01	2.5	Whole cohort	-1.24758	-1.38771	-1.10904	5.5915e-69	361	777	2649	1633	0.394839
DRB1*07:01-DQA1*02:01-DQB1*05:01	1.5	iKIR low	-14.2217		45.0978	0.0114079	0	2	1130	587	12.7462
DRB1*07:01-DQA1*02:01-DQB1*05:01	1.5	Whole cohort	-1.69268	-2.36993	-1.09771	1.39998e-07	12	52	2998	2358	12.7462
DRB1*07:01-DQA1*02:01-DQB1*05:01	1.5	iKIR high	-1.47547	-2.15552	-0.876459	0.0114079	12	50	1868	1771	12.7462
DRB1*07:01-DQA1*02:01-DQB1*05:01	1.75	iKIR low	-2.45265	-3.89353	-1.39383	0.0650833	3	23	1920	1226	1.32614
DRB1*07:01-DQA1*02:01-DQB1*05:01	1.75	iKIR high	-1.12651	-1.93795	-0.413379	0.0650833	9	29	1078	1132	1.32614
DRB1*07:01-DQA1*02:01-DQB1*05:01	1.75	Whole cohort	-1.69268	-2.36993	-1.09771	1.39998e-07	12	52	2998	2358	1.32614
DRB1*07:01-DQA1*02:01-DQB1*05:01	2	iKIR low	-2.28666	-3.50754	-1.34431	0.105329	4	27	2037	1359	1.18039
DRB1*07:01-DQA1*02:01-DQB1*05:01	2	iKIR high	-1.10627	-1.9737	-0.348117	0.105329	8	25	961	999	1.18039
DRB1*07:01-DQA1*02:01-DQB1*05:01	2	Whole cohort	-1.69268	-2.36993	-1.09771	1.39998e-07	12	52	2998	2358	1.18039
DRB1*07:01-DQA1*02:01-DQB1*05:01	2.5	iKIR low	-2.09203	-3.17435	-1.2234	0.210543	5	28	2081	1398	0.902986
DRB1*07:01-DQA1*02:01-DQB1*05:01	2.5	iKIR high	-1.18905	-2.11491	-0.393639	0.210543	7	24	917	960	0.902986
DRB1*07:01-DQA1*02:01-DQB1*05:01	2.5	Whole cohort	-1.69268	-2.36993	-1.09771	1.39998e-07	12	52	2998	2358	0.902986

## Sheet: Fig4A
Interaction	Estimate_glm	Estimate_lme4qtl
iKIR_score:`DQA1*01:02^DQB1*05:01`	0.661369	0.715076
iKIR_score:`DQA1*01:02^DQB1*06:02`	0.937868	0.999274
iKIR_score:`DQA1*01:02`	0.33142	0.400437
iKIR_score:`DQA1*01:03`	0.249363	0.303521
iKIR_score:`DQA1*02:01^DQB1*03:03`	0.11609	0.159462
iKIR_score:`DQA1*02:01`	0.183477	0.212127
iKIR_score:`DQA1*05:05^DQB1*03:01`	0.300311	0.344234
iKIR_score:`DQB1*03:01`	0.35025	0.422356
iKIR_score:`DRB1*07:01^DQA1*02:01^DQB1*05:01`	0.608554	0.712432

## Sheet: Fig4B
Interaction	Pvalue_glm	Pvalue_lme4qtl
iKIR_score:`DQA1*01:02^DQB1*05:01`	0.0528774	0.0493851
iKIR_score:`DQA1*01:02^DQB1*06:02`	1.13604e-05	7.03446e-06
iKIR_score:`DQA1*01:02`	8.31232e-05	5.0937e-05
iKIR_score:`DQA1*01:03`	0.111956	0.0853634
iKIR_score:`DQA1*02:01^DQB1*03:03`	0.721342	0.665338
iKIR_score:`DQA1*02:01`	0.0695805	0.0738014
iKIR_score:`DQA1*05:05^DQB1*03:01`	0.0359296	0.0312666
iKIR_score:`DQB1*03:01`	1.93811e-05	1.46069e-05
iKIR_score:`DRB1*07:01^DQA1*02:01^DQB1*05:01`	0.222919	0.202855

## Sheet: Fig5
Mapped gene	OR	Decade	year
HLA	6.8	1970s	1970
INS	1.8	1980s	1980
CTLA-4	1.61	1990s	1990
PTPN22	1.83	2000s	2000
CLEC2D	1.49	2000s	2000
RNLS	1.33	2000s	2000
SH2B3	1.3	2000s	2000
PTPN2	1.3	2000s	2000
KIAA1109	1.3	2000s	2000
ERBB3	1.28	2000s	2000
CTRB2	1.28	2000s	2000
ADAD1	1.26	2000s	2000
CLEC16A	1.23	2000s	2000
NAA25	1.22	2000s	2000
IL10	1.19	2000s	2000
IFIH1	1.18	2000s	2000
CTSH	1.16	2000s	2000
CD226	1.16	2000s	2000
TYK2	1.16	2000s	2000
PRKD2	1.16	2000s	2000
UBASH3A	1.16	2000s	2000
GSDMB	1.15	2000s	2000
IL2RA	1.14943	2000s	2000
RASGRP1	1.14	2000s	2000
BACH2	1.13	2000s	2000
GLIS3	1.13	2000s	2000
IL7R	1.12	2000s	2000
SIRPG	1.11	2000s	2000
C1QTNF6	1.11	2000s	2000
PGM1	1.1	2000s	2000
CD69	1.09	2000s	2000
IL27	1.09	2000s	2000
RMI2	1.06	2000s	2000
SMARCE1	1.05	2000s	2000
IKZF4	1.25	2010s	2010
FuncKIR (DQ6+)	6.12381	2020s	2020

## Sheet: Fig6A
Tregn	bcm	out
5.14062	656.082	11
0.518405	512.889	11
3.43966	308.912	11
3.9927	242.873	11
0.0187697	982.348	11
0.119127	981.316	11
2.78214	205.262	12
0.599784	591.044	11
3.36619	340.495	11
1.89993	880.586	11
1.15371	363.081	11
0.356086	843.594	11
0.720145	631.627	11
1.27935	105.834	22
0.0772034	998.385	11
1.14329	617.67	11
0.361901	185.951	22
2.51224	652.35	11
2.8715	412.722	11
3.75198	121.778	22
3.26133	382.081	11
2.4319	209.795	12
3.32311	446.25	11
1.74177	351.851	11
0.458488	914.756	11
0.481052	249.094	12
2.57126	417.286	11
1.74351	602.762	11
1.52435	854.918	11
4.33805	164.65	22
1.70256	130.562	22
3.04093	558.274	11
1.28025	294.764	11
0.0368725	999.281	11
1.71965	531.623	11
1.4018	123.454	22
0.0474271	999.81	11
0.997561	949.27	11
1.3771	423.879	11
1.15874	195.062	22
0.0278654	999.421	11
0.123202	860.739	11
0.0541271	999.28	11
0.759178	234.3	12
4.75936	532.104	11
2.47428	629.687	11
1.49169	347.561	11
0.704883	868.646	11
0.0325972	998.905	11
1.24059	95.2005	22
1.55344	684.316	11
2.06167	491.098	11
1.35992	723.704	11
1.60223	99.7075	22
0.593219	607.487	11
5.56352	432.813	11
2.09651	562.887	11
1.30576	479.214	11
0.0478516	998.383	11
1.40111	207.495	12
1.53944	488.756	11
0.0234067	998.356	11
0.0595228	998.273	11
4.12476	586.686	11
6.37699	378.673	11
0.635655	797.601	11
0.474303	189.472	22
3.78681	327.312	11
6.95728	433.395	11
3.53403	649.818	11
1.09592	439.686	11
0.854292	701.193	11
2.11806	134.613	22
0.256913	969.951	11
0.189747	901.62	11
2.8166	700.976	11
2.63335	488.812	11
6.5316	509.972	11
0.794258	145.409	22
0.859753	582.55	11
1.25384	120.386	22
4.40719	187.259	22
2.67222	334.813	11
0.0885607	990.723	11
1.35995	288.972	11
0.0462333	998.328	11
0.0306691	999.353	11
1.40745	161.67	22
1.67912	894.892	11
2.27955	147.051	22
4.0474	151.498	22
1.34669	143.847	22
2.41649	323.65	11
0.534159	197.349	22
3.64617	770.67	11
3.80541	350.392	11
0.031573	999.103	11
1.23482	806.489	11
0.136675	983.418	11
0.657804	939.214	11
3.22907	599.485	11
1.0791	513.853	11
2.18249	89.6259	22
0.0121881	998.882	11
4.28927	726.407	11
0.0334474	999.583	11
0.0318901	979.966	11
4.57967	444.338	11
0.784519	150.688	22
1.11822	169.787	22
1.3833	218.933	12
0.354991	977.145	11
2.56388	348.513	11
2.75916	222.387	12
2.38377	901.11	11
6.76861	751.129	11
2.77857	146.913	22
4.51477	429.741	11
2.06198	806.149	11
0.350941	870.725	11
3.58155	129.366	22
1.53432	158.023	22
1.0785	465.395	11
0.01498	999.233	11
0.0491948	999.717	11
3.01358	374.264	11
1.8237	942.385	11
1.11419	883.495	11
3.90011	668.357	11
1.73693	302.92	11
0.196555	958.174	11
1.08771	193.481	22
4.45378	691.271	11
3.15976	198.01	22
1.62268	708.42	11
2.25384	755.572	11
3.53662	261.532	11
4.83771	239.142	11
1.66812	169.514	22
4.85102	388.083	11
2.65914	465.253	11
0.0121881	993.877	11
1.36459	542.801	11
1.37588	112.575	22
3.19288	236.896	11
0.972972	113.045	22
2.76769	310.943	11
0.16388	974.962	11
1.52072	472.112	11
1.96097	371.394	11
0.823021	475.944	11
0.945099	758.977	11
4.63	472.381	11
0.0231159	998.724	11
0.88193	278.924	11
0.0211655	981.014	11
0.0406173	997.831	11
3.00867	229.442	11
3.12172	188.261	22
0.890115	121.228	22
3.9953	472.277	11
0.944239	284.278	11
0.980245	138.128	22
2.72307	878.553	11
1.45836	169.602	22
1.4289	198.294	22
1.19012	319.606	11
2.84367	128.783	22
2.43119	563.143	11
0.648331	405.18	11
3.67753	782.586	11
0.350807	900.227	11
1.62127	665.908	11
0.0316313	998.714	11
4.59406	362.223	11
2.60257	681.331	11
3.53396	181.526	22
3.84149	632.278	11
0.685455	131.493	22
2.96573	176.228	22
0.991424	614.88	11
3.18393	305.222	11
1.91137	183.498	22
0.688854	943.567	11
0.700579	440.742	11
0.3319	740.223	11
4.35193	432.169	11
4.22126	255.155	11
1.47103	84.4705	22
3.14593	304.791	11
4.44799	421.132	11
1.27396	103.489	22
0.602958	968.238	11
4.43112	458.382	11
0.0544493	983.371	11
1.89948	602.977	11
0.856211	390.676	11
0.0138488	998.051	11
0.604814	119.208	22
3.18181	285.209	11
1.27146	120.46	22
3.26392	193.576	22
0.399725	140.544	22
1.8961	73.1091	22
0.780847	149.183	22
1.36245	543.484	11
0.569741	183.041	22
0.583215	794.621	11
2.96967	858.765	11
1.12365	100.377	22
1.52198	176.92	22
2.33645	298.467	11
1.17699	524.452	11
1.21339	516.431	11
2.91533	212.654	12
2.10781	191.228	22
0.0756538	999.724	11
2.41094	551.896	11
1.75248	645.302	11
0.971303	751.034	11
1.3137	885.882	11
0.897312	632.802	11
1.89342	531.824	11
0.933158	170.295	22
1.41009	252.176	11
0.946582	130.053	22
0.0543655	999.171	11
0.732426	113.205	22
1.07964	136.035	22
2.35664	338.809	11
0.586176	924.563	11
2.59942	287.653	11
1.85783	268.197	11
1.34366	627.575	11
0.558318	951.14	11
2.26497	161.448	22
1.87109	525.102	11
3.41671	536.487	11
2.81234	243.833	11
0.878829	679.676	11
3.49185	345.96	11
2.84324	281.201	11
2.40749	374.026	11
2.63495	302.998	11
0.750425	383.328	11
0.828655	646.361	11
3.1109	198.153	22
0.640167	648.352	11
3.05955	111.466	22
1.8705	112.587	22
4.65394	490	11
1.27624	216.314	12
2.47798	526.897	11
3.07604	388.519	11
3.44254	266.834	11
1.62755	943.498	11
2.41368	574.988	11
2.39023	443.828	11
2.60235	239.536	11
2.66794	866.785	11
0.168889	983.965	11
3.69979	415.73	11
1.1972	761.375	11
2.3494	333.097	11
0.322047	668.504	11
0.638705	443.719	11
0.339591	402.643	11
1.69726	498.076	11
1.92584	129.715	22
4.66246	188.458	22
0.542853	503.322	11
0.503008	792.426	11
1.74792	572.625	11
3.27033	383.19	11
5.2913	528.724	11
1.92795	460.924	11
0.926659	618.635	11
1.05126	899.21	11
0.135626	963.365	11
3.07638	146.197	22
0.326671	959.862	11
2.79471	107.774	22
0.42272	141.248	22
2.28598	254.894	11
0.00791112	994.343	11
0.435975	945.18	11
1.93371	127.411	22
0.0473788	999.144	11
4.17462	723.406	11
5.9678	485.851	11
1.77142	477.114	11
0.0614531	998.426	11
3.90165	640.052	11
1.21306	700.921	11
1.28242	534.651	11
1.00019	130.58	22
2.7631	763.958	11
1.92538	168.939	22
2.32322	234.391	11
1.90721	323.229	11
1.04393	940.455	11
2.64899	173.493	22
2.57128	261.684	11
0.72582	738.651	11
0.0608097	999.814	11
1.43555	352.53	11
2.18598	149.828	22
0.705106	502.716	11
3.03261	260.858	11
2.24179	863.702	11
2.13572	142.726	22
0.797238	624.691	11
2.173	451.314	11
1.2012	247.269	11
4.34049	515.055	11
0.746183	233.646	12
2.17091	105.482	22
0.834568	67.9681	22
6.52019	398.734	11
1.1558	724.119	11
1.61583	278.904	11
2.581	119.466	22
0.0249191	999.67	11
0.65682	145.588	22
0.357074	691.599	11
2.95535	382.322	11
2.04563	625.457	11
0.0906119	997.998	11
1.61059	269.578	11
3.23414	428.088	11
1.9623	375.091	11
2.76905	425.076	11
2.4484	430.183	11
0.142856	993.189	11
1.97502	165.015	22
2.40676	174.825	22
4.23151	733.812	11
0.181574	960.818	11
0.850915	906.304	11
2.22523	182.304	22
2.33555	274.995	11
3.78328	120.039	22
1.11473	641.064	11
3.16896	727.024	11
1.46801	664.825	11
0.0534343	999.71	11
2.65919	669.794	11
2.06348	152.174	22
4.17646	248.205	11
0.152339	956.151	11
5.12835	561.43	11
4.58918	341.867	11
1.70855	824.542	11
3.48104	293.848	11
3.19953	474.407	11
0.705906	103.477	22
3.51203	460.499	11
6.16321	767.516	11
1.27602	582.701	11
2.60063	213.743	12
1.89056	402.263	11
5.45225	822.016	11
0.702829	261.904	11
2.64094	593.652	11
2.46135	848.89	11
4.39583	870.226	11
4.31015	174.541	22
1.80288	309.222	11
2.4763	653.228	11
1.1093	793.937	11
1.63518	843.624	11
3.93488	582.577	11
6.27	349.08	11
4.09573	274.009	11
0.00761014	999.728	11
0.0306202	998.45	11
3.39009	696.508	11
0.154063	948.761	11
5.57812	425.658	11
1.05124	959.795	11
2.55972	484.067	11
2.3566	462.07	11
3.48543	473.548	11
1.07794	583.571	11
3.24502	847.312	11
0.909069	318.858	11
0.713949	805.477	11
2.86571	130.017	22
0.862016	198.449	22
1.25257	424.108	11
1.3714	613.562	11
1.80452	257.312	11
0.537595	907.8	11
1.29015	781.202	11
3.30655	288.808	11
1.63904	123.282	22
0.588048	541.226	11
1.03595	111.051	22
6.42491	396.084	11
3.01572	343.261	11
0.399722	378.78	11
0.346032	916.942	11
4.41062	583.723	11
1.37941	651.214	11
1.14217	677.876	11
3.781	414.995	11
2.98924	408.289	11
0.993052	525.682	11
2.80122	294.151	11
1.63762	207.587	12
0.0537947	999.124	11
3.32425	338.208	11
0.435446	806.319	11
2.08698	443.79	11
0.0421181	942.264	11
0.941639	144.64	22
3.85023	537.258	11
0.892641	82.4315	22
2.61596	75.1788	22
2.57174	374.562	11
4.87789	233.673	11
1.72499	257.661	11
4.35876	707.016	11
1.87381	710.406	11
1.36967	895.367	11
2.44397	519.183	11
2.82387	119.527	22
1.83936	757.056	11
0.282152	951.166	11
2.31501	234.96	11
1.36458	747.974	11
2.30753	421.344	11
3.74519	277.437	11
3.56291	165.527	22
2.05984	273.126	11
0.702371	792.609	11
3.17222	748.526	11
0.0130773	999.395	11
2.46628	141.791	22
0.353768	976.056	11
5.29356	205.415	12
0.791898	147.39	22
4.9152	709.829	11
3.59617	710.224	11
0.853678	127.967	22
2.06823	693.906	11
2.33157	107.049	22
2.78949	212.909	12
2.8613	750.511	11
3.90988	196.482	22
4.00845	257.6	11
3.39958	439.607	11
0.0212941	998.593	11
0.0406972	999.748	11
0.327656	923.924	11
2.45936	132.549	22
4.34396	346.859	11
1.53652	921.786	11
0.010151	997.262	11
4.10786	521.529	11
0.696751	575.411	11
0.0250498	999.546	11
2.30416	220.809	12
1.72956	148.099	22
2.1571	456.332	11
1.36096	509.661	11
0.149165	873.046	11
0.608217	901.219	11
1.45353	128.511	22
2.2357	267.3	11
1.58007	156.066	22
0.69134	256.146	11
1.15206	83.7498	22
4.9161	748.96	11
1.66719	146.636	22
2.08581	362.34	11
0.428988	968.439	11
2.24738	354.395	11
1.61332	75.6016	22
3.96673	549.061	11
2.61532	430.906	11
2.61213	318.779	11
0.441714	821.792	11
3.04414	479.884	11
2.17957	423.766	11
4.89863	581.929	11
0.356992	985.934	11
1.77538	884.446	11
0.011898	983.122	11
5.57891	377.979	11
5.16421	443.088	11
0.072356	997.407	11
1.66572	795.825	11
2.47948	497.569	11
1.53949	906.566	11
6.88881	741.837	11
2.59102	639.792	11
3.76215	438.548	11
1.00357	410.356	11
2.07499	217.081	12
0.882916	136.193	22
0.229243	955.787	11
0.966335	134.985	22
1.0548	78.3381	22
1.409	553.034	11
3.2326	305.1	11
5.60284	346.674	11
2.59609	253.39	11
1.58664	543.335	11
0.732055	732.263	11
2.117	158.015	22
5.71478	392.433	11
3.14956	255.069	11
0.0655303	998.877	11
6.10864	639.147	11
7.96176	728.395	11
0.831403	851.081	11
1.72037	639.384	11
0.777822	487.642	11
0.0226355	997.613	11
0.0456458	999.343	11
0.795331	806.453	11
2.86319	495.773	11
1.59614	161.145	22
1.23388	754.777	11
1.60188	188.914	22
1.12858	931.27	11
0.958784	693.439	11
1.05707	143.957	22
4.76983	249.617	11
0.907874	945.569	11
0.107345	977.674	11
0.870156	813.915	11
1.88511	118.408	22
3.71062	607.034	11
3.31351	384.482	11
0.0478151	999.331	11
4.14946	201.305	12
1.44207	878.564	11
1.10388	152.263	22
5.27417	515.709	11
3.57317	475.166	11
1.68994	597.344	11
3.3565	531.839	11
1.26264	524.825	11
1.39059	782.74	11
0.521854	156.438	22
2.82046	281.841	11
1.0127	151.399	22
2.21478	114.507	22
2.45134	190.433	22
0.684297	864.445	11
2.2523	189.446	22
0.808415	964.227	11
0.902084	779.602	11
0.0458194	999.518	11
2.47113	579.357	11
0.876293	635.959	11
0.0266115	995.758	11
1.88928	432.432	11
0.575992	168.615	22
1.52775	416.59	11
3.79779	353.767	11
2.55326	320.805	11
1.84492	924.209	11
3.8263	304.993	11
1.60338	261.661	11
6.76818	351.966	11
1.74457	362.67	11
0.646928	471.844	11
3.20747	645.559	11
2.43857	648.962	11
1.07975	480.27	11
1.36735	129.428	22
0.254543	894.959	11
1.09092	578.056	11
0.177375	989.374	11
0.0182844	994.321	11
1.04558	150.105	22
0.866138	122.989	22
0.52523	887.779	11
2.65715	267.796	11
3.35813	98.3755	22
0.291985	901.344	11
0.489904	157.551	22
5.66533	758.147	11
0.883948	500.288	11
1.08703	784.068	11
1.21845	218.036	12
2.43517	426.196	11
5.97866	594.253	11
0.0207021	998.604	11
2.1083	887.069	11
2.65245	314.42	11
1.30603	94.7529	22
0.851664	372.205	11
0.735083	455.299	11
0.0610057	999.546	11
1.14486	806.446	11
3.07151	429.356	11
0.106533	985.067	11
0.814846	416.897	11
2.18768	449.043	11
0.103165	936.621	11
0.0434931	999.195	11
0.553729	441.427	11
1.03788	188.939	22
0.197531	970.773	11
1.00503	189.91	22
1.92145	551.588	11
0.0663514	999.265	11
2.75442	663.593	11
0.0165905	995.677	11
1.69505	313.772	11
1.60922	207.16	12
6.59879	250.707	11
2.21442	791.985	11
3.30087	533.196	11
1.05117	163.766	22
0.437873	975.589	11
1.86359	142.933	22
1.9056	196.906	22
0.608501	153.56	22
0.026251	997.959	11
1.82098	95.2588	22
0.249604	658.663	11
3.90509	120.656	22
2.67635	262.646	11
1.01329	712.772	11
0.0368605	996.514	11
1.56216	728.013	11
0.0270279	997.596	11
0.013119	998.777	11
0.882584	96.5459	22
0.00616515	999.087	11
0.171803	991.198	11
1.74229	411.838	11
0.0505681	998.369	11
1.16125	119.898	22
2.61992	163.815	22
4.82454	286.803	11
2.01537	221.546	12
1.4102	320.793	11
4.14017	399.527	11
0.42666	923.247	11
1.10393	423.496	11
5.65004	601.707	11
1.26737	610.544	11
2.23667	372.125	11
1.60147	746.918	11
2.39154	429.514	11
1.46511	218.402	12
1.30002	266.506	11
1.82694	147.925	22
1.70846	702.371	11
3.40418	393.247	11
1.24013	212.293	12
2.35035	388.101	11
0.0289458	998.258	11
0.0608793	999.749	11
2.64786	211.036	12
0.441304	805.551	11
1.27842	186.237	22
0.0342383	999.668	11
0.693069	229.364	12
0.0534668	999.201	11
1.78249	340.162	11
2.64965	518.968	11
1.07041	720.829	11
1.64865	133.28	22
1.18261	587.564	11
0.767738	935.793	11
0.591475	737.946	11
2.2712	344.714	11
1.21222	873.888	11
0.0178956	997.52	11
4.30407	299.452	11
0.80428	429.256	11
0.537865	207.68	12
5.5523	742.171	11
3.29778	575.97	11
2.69994	256.943	11
0.148133	836.126	11
0.107288	993.189	11
2.39085	628.648	11
0.819872	427.737	11
3.84492	294.02	11
2.15057	609.844	11
2.15979	381.429	11
3.29131	507.121	11
4.86549	668.965	11
0.745887	840.689	11
0.0465738	999.786	11
4.12288	540.99	11
2.83197	731.637	11
1.68692	937.631	11
2.37459	195.777	22
1.26667	820.717	11
7.66977	527.318	11
2.15035	539.8	11
1.00199	94.4922	22
1.02214	81.6818	22
0.0225056	998.888	11
1.27112	181.959	22
3.58683	544.31	11
3.50759	633.257	11
0.0337696	998.244	11
1.18371	285.852	11
5.4933	353.475	11
1.7368	197.037	22
2.97695	755.368	11
2.82564	541.053	11
2.06768	238.669	11
3.64739	332.381	11
0.0485543	999.699	11
2.82835	220.486	12
0.353764	892.997	11
1.19879	398.009	11
0.555596	332.643	11
0.0328239	996.014	11
2.19282	607.159	11
2.90522	908.689	11
2.61061	861.59	11
1.34292	155.609	22
3.06334	128.51	22
0.90717	288.043	11
4.29103	711.863	11
1.69808	497.281	11
8.01556	586.886	11
2.23205	427.92	11
0.0448694	998.093	11
2.85001	339.137	11
0.0382582	997.805	11
6.04825	792.668	11
2.25206	345.382	11
1.89374	148.592	22
3.86775	396.042	11
1.34229	428.328	11
2.46353	476.892	11
1.80403	891.687	11
3.67183	414.974	11
0.0564273	998.88	11
4.17933	432.819	11
4.87948	177.514	22
0.851217	145.766	22
2.01045	854.46	11
1.33696	637.787	11
1.8871	341.249	11
3.31445	542.813	11
2.9935	271.964	11
4.03369	298.424	11
5.07453	409.773	11
3.92466	408.702	11
0.442608	842.555	11
4.64041	642.407	11
0.529426	125.606	22
6.58288	460.331	11
3.17179	231.679	11
0.025592	997.367	11
0.498411	923.159	11
3.17451	334.655	11
1.92908	300.865	11
4.35234	526.793	11
0.0613159	999.844	11
1.55892	214.213	12
0.0582885	997.601	11
0.31096	887.797	11
1.47658	160.398	22
6.0245	517.657	11
2.45604	92.2292	22
1.12202	80.001	22
1.51422	178.784	22
3.316	611.124	11
4.84612	261.839	11
0.746646	718.293	11
4.0774	483.802	11
1.61722	144.082	22
0.324497	913.033	11
2.02864	380.133	11
0.0403599	997.06	11
0.769739	224.383	12
2.93951	356.593	11
0.169219	966.252	11
0.460965	155.762	22
5.51806	653.564	11
0.155014	988.713	11
1.53646	102.073	22
1.36545	697.816	11
0.527265	685.619	11
0.216344	888.411	11
0.0438735	978.365	11
0.821812	540.137	11
0.349799	880.096	11
2.94586	207.92	12
1.78834	242.414	11
2.11329	445.915	11
1.55876	566.533	11
0.0297489	997.567	11
1.39122	314.984	11
7.64186	401.914	11
1.70923	760.154	11
1.18604	257.516	11
3.87054	191.868	22
1.94413	860.875	11
0.650729	198.919	22
0.0635525	997.824	11
0.115595	977.317	11
4.05111	386.311	11
0.850214	455.076	11
3.63245	291.449	11
2.70817	493.181	11
1.74616	433.516	11
3.34751	487.596	11
3.19439	250.977	11
0.047631	997.982	11
5.22033	533.873	11
0.694841	613.785	11
2.06645	100.068	22
1.64375	148.313	22
0.0170332	993.943	11
3.02927	228.359	11
0.105659	988.447	11
1.96526	313.79	11
1.05537	150.256	22
6.64042	679.15	11
4.04192	213.38	12
1.50978	702.235	11
0.311202	943.374	11
0.517163	540.035	11
0.0499836	999.037	11
3.08991	622.437	11
2.12	728.609	11
0.614097	655.248	11
1.26511	824.303	11
2.75472	541.919	11
4.13872	350.197	11
0.0505979	985.433	11
4.96881	630.335	11
0.686345	959.164	11
4.92667	152.156	22
2.5116	135.916	22
0.199326	671.468	11
1.827	854.094	11
0.00978862	998.015	11
3.20737	129.384	22
2.127	298.599	11
3.51636	383.28	11
0.339819	912.534	11
2.43998	142.524	22
1.22154	129.314	22
1.35009	898.74	11
1.14634	848.751	11
4.88059	534.826	11
1.30086	149.432	22
1.86871	93.6022	22
1.81602	505.864	11
1.39119	573.939	11
4.16733	660.083	11
3.10015	93.8535	22
1.33419	268.558	11
1.85234	887.526	11
0.510095	119.938	22
1.74809	705.464	11
5.72939	468.426	11
3.29463	276.782	11
3.2119	91.729	22
2.02457	679.816	11
0.90916	108.932	22
6.80489	583.384	11
1.18174	758.048	11
1.41743	589.34	11
0.0482752	999.751	11
0.0294687	998.856	11
1.04895	856.111	11
2.54252	236.829	11
2.22626	199.892	22
1.6219	721.605	11
3.24401	230.214	11
3.19937	495.215	11
1.22326	744.547	11
0.0317362	995.83	11
3.52079	849.296	11
0.996814	455.246	11
1.1567	611.735	11
0.344858	895.956	11
3.30528	238.715	11
0.189085	843.087	11
2.58104	741.931	11
2.06757	205.516	12
0.0722457	999.921	11
1.1483	529.469	11
1.20857	889.869	11
1.50312	741.969	11
3.28256	256.309	11
1.27711	275.82	11
2.06987	100.208	22
3.09476	673.281	11
3.4077	337.958	11
0.99967	899.769	11
0.475713	944.285	11
0.883046	894.793	11
1.17726	741.748	11
2.95637	570.55	11
2.49025	286.262	11
1.18804	922.977	11
5.85466	523.011	11
0.974233	134.212	22
2.69572	411.933	11
2.0975	182.989	22
1.90164	702.262	11
0.835148	876.129	11
2.92937	354.059	11
2.50518	235.517	11
2.88447	777.908	11
2.1121	211.417	12
2.16809	171.779	22
1.01189	932.632	11
0.0533406	999.506	11
0.857183	836.225	11
1.24725	419.076	11
1.68193	473.277	11
1.99935	597.05	11
0.875486	724.799	11
1.10543	209.169	12
2.33908	903.657	11
1.34373	364.001	11
0.43598	918.309	11
0.570131	552.776	11
6.3959	494.968	11
1.58369	79.2052	22
6.49663	476.864	11
2.16875	131.591	22
1.36046	212.562	12
0.363713	757.474	11
2.30769	230.86	11
3.6812	115.479	22
1.72467	381.488	11
2.82002	207.259	12
3.95764	749.608	11
2.07785	154.723	22
1.14055	892.669	11
4.69122	517.073	11
0.586954	128.077	22
1.20147	136.904	22
2.98576	675.865	11
3.13465	539.969	11
3.59871	618.735	11
1.24815	355.35	11
0.251858	962.78	11
2.25778	677.23	11
5.06889	504.024	11
1.57556	678.576	11
0.562603	552.07	11
6.34232	425.83	11
4.29246	618.028	11
1.7479	424.91	11
0.0642183	997.601	11
1.73992	184.391	22
1.17024	757.689	11
1.38779	307.328	11
1.36149	849.787	11
1.58589	154.428	22
6.17802	338.319	11
0.298515	968.233	11
7.47378	705.632	11
0.290258	899.058	11
2.38063	434.632	11
4.17336	321.527	11
0.0352468	999.455	11
0.348964	840.237	11
0.0437939	998.354	11
0.414589	914.168	11
1.24612	870.643	11
0.0519474	997.068	11
0.0121827	998.622	11
6.58992	309.142	11
0.704456	835.172	11
2.64474	284.035	11
0.423908	112.995	22
2.89573	254.45	11
1.16417	86.0606	22
1.10879	367.295	11
2.36598	220.818	12
2.673	389.27	11
1.76514	696.649	11
3.21381	262.88	11
2.19852	598.316	11
0.349526	901.128	11
4.52858	466.549	11
2.80304	707.856	11
1.06508	361.517	11
2.53357	433.668	11
2.43045	197.178	22
3.24698	519.103	11
1.62824	896.994	11
2.69258	393.403	11
3.39409	793.846	11
1.5753	273.261	11
0.0451939	999.317	11
2.60973	881.521	11
4.0624	250.309	11
5.28713	456.107	11
2.86461	203.109	12
2.93766	346.978	11
3.40614	329.737	11
0.543924	836.458	11
2.67303	548.087	11
3.66687	691.277	11
1.54437	87.6669	22
1.6401	150.299	22
4.64671	146.684	22
1.3206	863.677	11
3.4867	266.021	11
0.486628	274.529	11
1.92292	430.148	11
3.5289	280.703	11
0.648484	178.4	22
2.84486	389.034	11
5.5648	670.499	11
6.94936	830.875	11
0.593303	898.584	11
0.367577	579.598	11
1.12637	247.646	11
3.53213	242.731	11
3.57874	349.28	11
1.16319	104.954	22
2.19612	193.729	22
0.29127	868.456	11
3.23086	635.909	11
0.135358	966.824	11
3.23374	149.755	22
0.796331	807.148	11
2.0599	279.42	11
6.8678	360.92	11
3.35862	573.253	11
0.898062	646.958	11
1.41622	235.566	12
2.09245	599.985	11
1.09353	602.325	11
0.826548	326.898	11
0.403184	915.497	11
0.839424	128.958	22
2.1335	887.806	11
1.71078	280.127	11
1.48572	196.992	22
0.126609	982.965	11
2.10009	218.283	12
1.18978	356.083	11
0.0765893	999.552	11
4.85725	728.298	11
1.69318	672.588	11
1.45778	721.217	11
4.83977	438.398	11
0.509398	305.055	11
2.56404	324.464	11
2.55805	129.683	22
4.38865	612.834	11
1.20976	734.77	11
2.53171	381.444	11
1.19521	652.611	11
2.12101	525.781	11
2.85005	79.2633	22
1.85269	96.1811	22
1.71412	455.769	11
1.29925	435.068	11
0.0198952	996.292	11
1.60917	534.346	11
0.309337	869.01	11
1.65547	159.457	22
4.82334	534.092	11
1.49649	301.819	11
2.53431	351.701	11
1.80185	414.069	11
3.13428	693.83	11
0.0408381	998.739	11
0.012751	996.841	11
8.48636	692.677	11
2.10164	369.206	11
3.12763	320.887	11
1.6739	756.559	11
2.01293	175.319	22
2.63901	322.404	11
3.67075	815.701	11
1.22847	124.197	22
7.36934	357.315	11
0.16347	993.536	11
0.684194	709.395	11
1.01682	250.093	11
0.783457	883.047	11
1.96596	853.416	11
5.07098	258.868	11
1.34856	137.915	22
4.65588	538.916	11
4.83843	139.749	22
5.37753	395.349	11
0.785537	616.749	11
2.41762	353.75	11
3.33341	772.601	11
0.0396562	999.619	11
5.4269	311.975	11
0.0178919	990.931	11
4.07059	432.883	11
0.855901	219.581	12
0.290881	804.775	11
0.638238	709.833	11
2.61851	164.934	22
1.96399	825.331	11
2.43474	344.476	11
0.047497	998.325	11
1.84544	705.107	11
2.66714	504.387	11
1.5938	742.298	11
1.67521	513.644	11
1.98998	258.195	11
1.23189	130.443	22
1.5913	547.72	11
0.374884	718.262	11
1.01963	868.916	11
2.34758	723.886	11
5.50108	649.525	11
0.066332	999.914	11
6.43638	502.548	11
2.39079	254.724	11
2.74544	102.232	22
0.0538964	998.635	11
0.894261	953.555	11
2.0229	506.255	11
1.33349	243.914	11
0.0250092	999.325	11
1.13755	704.417	11
0.883056	90.8092	22
0.0329069	998.654	11
0.423799	914.253	11
0.968252	131.359	22
2.5284	171.843	22
1.16842	699.565	11
7.66623	561.225	11
2.53842	220.583	12
3.45304	293.905	11
0.0177744	998.77	11
3.95743	173.685	22
3.31794	443.276	11
2.12253	371.955	11
4.25237	355.738	11
1.17204	514.841	11
2.50003	182.151	22
2.86465	128.603	22
4.0568	274.384	11
2.75521	110.539	22
3.20016	666.541	11
1.53883	821.008	11
0.213282	858.026	11
3.01478	287.281	11
4.57337	638.666	11
0.766435	743.126	11
2.09999	172.423	22
1.36039	472.429	11
0.693718	118.004	22
0.664927	175.902	22
3.47526	283.945	11
0.942888	147.094	22
0.0400118	999.383	11
2.47136	848.538	11
2.86435	248.325	11
3.03713	366.592	11
2.03082	617.876	11
0.552704	308.928	11
1.60828	927.59	11
2.33743	266.843	11
2.7318	398.939	11
5.11944	399.329	11
0.678447	608.841	11
2.62252	774.914	11
2.57673	589.165	11
3.44391	708.165	11
0.45397	939.933	11
2.98577	346.763	11
1.41798	254.163	11
3.44242	781.43	11
2.97927	280.266	11
3.98367	522.878	11
1.76405	740.689	11
4.25898	371.451	11
0.0428413	999.561	11
2.67694	128.972	22
2.91465	763.527	11
0.90809	181.865	22
2.76391	753.493	11
0.593806	951.711	11
3.59742	732.649	11
0.334878	766.762	11
2.28032	360.86	11
0.0627935	999.828	11
0.376222	769.165	11
3.10242	158.439	22
0.0337756	995.61	11
0.0367149	997.69	11
0.313932	597.062	11
2.996	445.539	11
1.05201	537.259	11
0.0285016	998.006	11
1.6722	138.688	22
3.63256	550.35	11
1.13741	630.494	11
3.34001	697.067	11
3.11125	319.002	11
1.686	168.489	22
1.57787	552.571	11
1.78536	166.668	22
0.904113	495.457	11
3.68058	579.208	11
2.23138	559.05	11
2.43419	496.896	11
1.53239	626.453	11
2.19603	199.286	22
0.0523147	999.116	11
3.76391	511.626	11
2.5691	235.156	11
1.54371	615.238	11
3.04238	160.176	22
0.0519381	991.111	11
3.4495	158.176	22
0.75427	906.691	11
0.92477	692.328	11
6.02064	454.109	11
4.76101	388.662	11
4.63318	244.503	11
0.0149272	995.423	11
1.2216	130.293	22
0.457174	155.703	22
2.41404	139.081	22
3.09428	305.031	11
4.34987	315.359	11
2.00489	438.746	11
0.350425	965.495	11
0.25719	948.792	11
0.908335	243.437	12
0.0271906	995.757	11
0.414796	500.954	11
1.16515	426.353	11
2.25225	257.419	11
3.07507	627.642	11
2.25284	615.291	11
1.42733	181.321	22
3.23327	531.891	11
0.0785296	998.209	11
1.81255	153.901	22
3.83046	228.527	11
4.74815	295.258	11
1.22603	156.919	22
2.38442	746.636	11
3.27697	439.274	11
0.634188	822.797	11
6.43203	582.952	11
1.4391	146.743	22
0.988307	943.537	11
0.0384026	997.805	11
1.65593	502.395	11
0.885189	242.172	12
0.44754	606.164	11
0.0533555	999.708	11
0.471797	852.202	11
3.32158	287.98	11
1.01957	139.569	22
2.18636	137.237	22
0.747959	486.437	11
0.050015	999.518	11
1.83774	325.897	11
2.79653	263.178	11
1.79755	330.417	11
0.164168	955.974	11
4.53968	192.182	22
0.00979672	998.819	11
1.05028	133.675	22
4.31095	713.131	11
2.36956	356.58	11
1.09006	666.905	11
3.08011	337.388	11
1.24579	168.62	22
1.62739	243.135	11
2.71722	521.021	11
1.43085	81.507	22
3.75004	813.039	11
1.64723	268.441	11
0.826615	518.907	11
0.534761	82.6156	22
3.09663	176.173	22
3.63555	543.278	11
2.27091	280.537	11
0.601794	641.805	11
4.01492	173.275	22
0.0194488	999.011	11
2.22574	135.83	22
0.771446	165.466	22
0.414385	926.562	11
2.7779	251.605	11
3.09932	326.993	11
2.269	349.231	11
3.45005	658.117	11
3.91653	533.354	11
0.645927	729.781	11
1.89992	541.005	11
2.45726	185.718	22
5.24039	807.951	11
2.86937	223.534	11
2.57094	654.27	11
0.583532	90.2359	22
0.0333974	997.901	11
3.66844	360.833	11
1.57929	483.059	11
3.46372	345.854	11
2.64629	589.671	11
0.787328	891.097	11
0.0235307	997.999	11
3.45507	386.344	11
0.742779	793.221	11
0.87117	919.896	11
2.5437	700.202	11
0.218121	981.306	11
2.76801	332.07	11
1.70013	296.753	11
1.98891	267.915	11
0.0405999	999.139	11
2.22034	683.5	11
0.751601	301.648	11
0.61645	139.501	22
1.96999	247.804	11
4.24875	260.599	11
0.0735769	988.173	11
1.40548	235.621	12
2.75102	584.548	11
2.7392	174.59	22
0.0372235	991.983	11
0.973171	474.97	11
1.86149	513.206	11
4.05707	556.447	11
4.973	369.572	11
0.393123	910.119	11
3.53202	374.793	11
0.413641	969.406	11
1.28146	132.068	22
3.2495	739.118	11
1.12493	220.342	12
4.07005	252.353	11
1.70789	221.03	12
1.46952	165.35	22
0.0554232	999.356	11
1.48034	97.1756	22
1.90534	250.364	11
3.06065	395.141	11
0.334824	967.151	11
2.32557	204.656	12
0.853593	578.181	11
4.24718	607.08	11
1.45652	475.765	11
1.03691	182.077	22
0.606024	414.874	11
1.96658	848.755	11
6.28358	707.195	11
3.07037	230.355	11
3.42043	202.338	12
1.06033	97.8783	22
0.487918	139.203	22
0.451072	710.675	11
3.4535	645.969	11
0.580934	546.722	11
0.662464	142.146	22
0.834642	773.23	11
5.49618	255.213	11
0.756903	850.924	11
2.87969	330.343	11
3.16792	638.642	11
2.695	483.286	11
1.512	739.921	11
0.84262	782.228	11
1.78979	181.816	22
0.0344916	999.199	11
0.335665	927.761	11
0.389679	806.692	11
0.0228116	999.732	11
1.76657	582.833	11
1.97601	456.278	11
0.0646492	999.4	11
1.14329	400.447	11
5.54539	509.161	11
1.85602	172.819	22
3.47667	251.332	11
3.39285	705.325	11
2.81085	303.813	11
1.80768	612.123	11
3.14265	664.18	11
1.30661	598.819	11
1.31139	432.743	11
0.0660985	997.513	11
1.51319	382.371	11
3.83058	255.562	11
0.0238532	996.604	11
2.57174	541.473	11
0.350327	864.924	11
2.95626	652.935	11
1.94533	343.824	11
3.35631	675.893	11
4.03986	450.055	11
1.09744	157.719	22
1.87919	106.192	22
4.48358	197.076	22
2.72607	308.804	11
1.13769	899.451	11
1.11563	835.974	11
0.0396424	999.512	11
0.0231433	992.184	11
0.0485072	999.523	11
1.31602	453.675	11
4.91705	378.071	11
0.727627	760.286	11
1.23267	688.715	11
1.09859	829.912	11
4.08099	346.511	11
0.100336	777.23	11
1.01771	592.801	11
2.85982	259.789	11
1.61518	779.928	11
1.11271	205.826	12
0.0714193	999.279	11
2.82603	563.041	11
0.288678	926.975	11
0.438524	930.156	11
3.40667	400.447	11
0.0327968	941.884	11
0.0639344	999.128	11
3.38802	190.343	22
1.87596	136.824	22
0.336654	904.404	11
1.03308	858.056	11
1.51803	807.629	11
5.32857	156.504	22
1.1777	550.712	11
1.92435	610.052	11
0.594888	122.549	22
1.63454	88.8371	22
2.86275	297.39	11
1.88726	344.287	11
3.62902	485.976	11
0.0701578	996.133	11
0.748046	750.728	11
1.53299	734.688	11
0.576057	691.103	11
0.45209	921.041	11
3.31335	261.815	11
7.42041	472.046	11
2.50585	425.507	11
0.929722	128.513	22
1.69285	225.839	12
0.983002	297.179	11
0.23443	783.915	11
1.19186	425.697	11
0.59541	742.992	11
0.0111121	996.343	11
1.86821	305.261	11
2.28075	914.605	11
0.393598	435.229	11
0.192153	814.907	11
0.73098	673.344	11
0.0594182	997.822	11
5.39571	649.97	11
0.0362882	999.649	11
0.501693	945.852	11
2.29765	111.51	22
1.52706	512.087	11
3.72909	300.916	11
2.37944	262.172	11
0.045442	998.257	11
0.0512794	998.938	11
0.440001	926.493	11
0.788876	862.237	11
2.92069	495.851	11
3.48974	726.427	11
2.70424	293.986	11
0.0338453	997.438	11
2.16608	197.187	22
3.45886	302.442	11
2.14943	180.44	22
1.81411	644.215	11
3.55431	498.996	11
0.458638	736.679	11
1.09362	106.232	22
2.14154	508.595	11
2.18457	143.562	22
1.46711	456.366	11
1.44978	806.256	11
0.569444	622.057	11
1.08908	245.577	11
0.899785	873.312	11
0.0765049	998.832	11
1.35118	578.715	11
2.14954	440.579	11
2.73452	785.332	11
1.26903	590.511	11
1.75618	574.544	11
1.91149	481.499	11
0.906232	890.908	11
3.468	328.544	11
2.00504	504.07	11
2.36783	138.988	22
0.514859	729.641	11
0.412979	238.886	12
0.539407	583.128	11
3.24507	271.603	11
3.19691	678.429	11
0.0354376	998.389	11
2.96344	142.569	22
1.25922	188.088	22
0.0242892	995.624	11
3.46226	133.237	22
1.96139	379.171	11
1.65533	367.613	11
1.82423	119.938	22
2.24998	599.018	11
0.58717	442.374	11
0.146372	834.982	11
4.17679	280.566	11
0.898638	246.652	11
1.20422	532.22	11
2.72659	369.536	11
1.9571	250.349	11
1.22856	103.055	22
0.295341	968.388	11
1.55659	238.145	11
0.029633	999.717	11
2.80187	176.674	22
0.599667	741.158	11
0.493055	948.039	11
1.22089	270.974	11
1.51466	238.758	11
2.32603	343.459	11
2.45065	493.394	11
4.82139	452.64	11
1.91384	306.791	11
1.8323	405.369	11
0.00744298	999.449	11
0.502559	168.583	22
2.96482	280.176	11
5.27542	447.113	11
1.44118	236.762	11
0.0302863	998.945	11
3.29755	690.192	11
5.61922	607.87	11
0.914845	370.221	11
3.84062	324.019	11
0.99817	843.263	11
0.369646	351.218	11
1.28346	789.844	11
0.0251896	999.778	11
1.61469	650.702	11
0.0520543	997.39	11
5.04873	377.983	11
2.31632	369.166	11
0.0178701	996.478	11
3.94552	450.512	11
1.80101	114.966	22
0.040773	997.084	11
1.21835	626.294	11
5.27758	326.692	11
3.17195	259.947	11
1.26264	784.38	11
0.741479	119.243	22
3.61432	204.812	12
1.84078	295.215	11
5.56117	464.402	11
1.61139	896.29	11
1.41433	694.71	11
0.964112	259.081	11
0.339138	604.705	11
3.36191	279.02	11
2.64834	135.826	22
1.50485	142.646	22
1.67265	113.534	22
1.0669	69.4469	22
0.267284	850.118	11
3.04122	490.308	11
5.50642	678.291	11
1.59401	705.069	11
2.66688	533.615	11
2.30321	563.559	11
2.09212	297.369	11
1.52702	645.815	11
4.29218	643.811	11
0.603682	787.329	11
0.946792	128.619	22
1.31085	88.7055	22
3.02965	780.611	11
2.54141	631.617	11
3.96062	164.979	22
0.698781	868.471	11
1.29534	667.482	11
1.24511	103.266	22
2.40764	222.652	12
3.59674	256.554	11
0.249436	695.515	11
0.299229	581.224	11
0.571981	819.173	11
0.723922	143.111	22
3.21097	277.641	11
1.47466	707.721	11
0.351858	683.345	11
3.02629	139.795	22
6.17679	299.947	11
1.56024	196.728	22
0.0281759	999.758	11
2.60304	615.522	11
1.76704	474.383	11
1.55739	374.867	11
1.51912	787.552	11
1.99292	499.41	11
1.53641	141.872	22
0.91927	311.435	11
0.0283326	999.116	11
0.0208776	998.4	11
3.07082	232.506	11
3.49477	212.847	12
5.33007	301.86	11
0.0645691	999.79	11
2.29831	678.97	11
2.1672	396.628	11
0.0794043	989.916	11
2.31241	551.894	11
1.97099	499.954	11
1.64208	131.534	22
1.8941	238.918	11
2.09431	544.353	11
0.0235978	998.143	11
3.96147	286.271	11
2.13003	260.993	11
2.56282	733.549	11
0.798457	201.005	12
3.09396	568.467	11
0.660349	116.947	22
1.18362	190.61	22
1.0627	833.914	11
0.875081	809.482	11
2.90367	898.281	11
0.74193	382.594	11
2.5047	772.031	11
0.0602722	992.466	11
1.58262	578.837	11
3.25166	385.693	11
0.29025	910.004	11
0.89573	251.304	11
1.36203	336.479	11
0.0697946	999.392	11
1.9643	177.094	22
0.0149511	998.784	11
1.68267	78.1054	22
0.544431	229.128	12
2.67303	256.881	11
1.51088	268.743	11
1.45111	683.432	11
2.23312	367.179	11
0.0390607	998.719	11
4.82255	238.329	11
1.77629	223.041	12
2.72259	431.711	11
0.244378	977.274	11
1.76291	197.238	22
2.34897	467.588	11
0.902854	194.624	22
0.0515726	999.501	11
0.957034	769.685	11
1.64277	523.88	11
3.55939	370.346	11
3.64272	201.523	12
1.77347	371.401	11
2.85284	451.712	11
0.758451	852.234	11
4.12891	514.62	11
4.5066	501.999	11
2.03503	757.673	11
3.27957	298.642	11
2.2283	195.274	22
2.09531	117.251	22
0.0410575	999.837	11
1.21049	882.907	11
0.375815	905.411	11
0.0280306	999.917	11
1.90673	562.971	11
2.75223	200.224	12
7.21355	448.726	11
1.97649	194.515	22
0.0205669	999.652	11
0.0509656	970.417	11
0.89753	138.672	22
5.14273	361.418	11
0.601329	879.334	11
0.29733	194.827	22
1.46072	793.831	11
0.790985	106.909	22
1.24647	132.237	22
2.70608	158.109	22
3.26896	360.705	11
2.06217	498.693	11
2.96467	224.011	11
1.38416	102.827	22
1.8644	137.756	22
1.77906	637.073	11
0.845752	298.785	11
2.89279	735.958	11
0.508075	824.929	11
0.971658	524.371	11
2.1294	128.674	22
3.59519	583.014	11
3.63063	372.265	11
0.757714	822.148	11
1.7323	827.704	11
0.813461	941.251	11
0.0138243	985.168	11
1.06229	680.621	11
1.69349	899.179	11
1.7318	150.943	22
0.312975	968.458	11
1.29097	886.735	11
1.5431	627.561	11
1.03935	124.38	22
1.77606	855.283	11
3.58689	400.801	11
2.77972	528.412	11
0.0107796	999.54	11
0.792067	124.846	22
3.2179	705.939	11
3.81538	552.572	11
0.26133	902.894	11
0.0423678	999.13	11
1.31864	802.892	11
0.40363	103.482	22
0.451902	197.655	22
2.47956	143.893	22
0.821735	217.46	12
3.24331	232.636	11
3.74114	418.22	11
0.962346	107.731	22
2.00577	324.97	11
1.49655	138.473	22
6.47501	529.402	11
0.0645875	996.872	11
0.819914	775.291	11
1.78568	193.22	22
1.412	521.542	11
1.10325	969.848	11
1.9791	159.913	22
2.9305	395.113	11
4.21887	601.291	11
1.30131	380.347	11
0.308914	944	11
5.07007	252.711	11
3.40608	208.999	12
2.03304	626.268	11
2.3187	234.607	11
0.0480481	998.995	11
2.88651	509.314	11
1.46722	213.699	12
4.06743	375.397	11
0.0398717	999.072	11
3.25407	392.52	11
4.15194	178.223	22
2.75179	506.496	11
1.52714	822.812	11
0.980631	762.483	11
4.31331	223.665	11
8.72609	625.534	11
2.61092	238.86	11
1.02473	578.893	11
0.392206	598.191	11
1.76292	89.9738	22
0.229404	936.021	11
0.173694	902.892	11
0.175056	982.941	11
5.13649	345.749	11
0.553307	895.161	11
1.813	684.001	11
6.37485	465.936	11
0.699278	481.942	11
0.843399	811.461	11
0.740132	357.762	11
3.74738	527.398	11
0.0436951	999.352	11
0.180656	981.907	11
4.047	358.098	11
1.06741	922.049	11
1.37047	235.959	12
0.919728	832.856	11
0.915834	757.735	11
0.0295318	999.523	11
0.846889	138.368	22
2.20888	428.047	11
3.56212	877.609	11
2.67626	340.736	11
1.2964	778.007	11
0.0574047	999.968	11
3.85207	162.104	22
1.94068	117.622	22
2.49027	507.776	11
2.31501	625.598	11
5.05464	587.675	11
0.820055	106.673	22
2.50536	413.395	11
1.55191	149.24	22
0.0173142	997.486	11
5.14791	303.682	11
2.66705	389.122	11
0.0318676	999.681	11
3.54505	656.153	11
2.27757	141.843	22
1.726	155.158	22
0.638477	257.739	11
1.86057	495.183	11
0.0574337	999.255	11
3.47355	613.398	11
0.557576	943.518	11
2.51864	214.16	12
1.01952	630.731	11
1.42217	598.321	11
5.07515	687.137	11
2.00163	474.635	11
3.68869	546.551	11
2.32064	123.17	22
1.90207	203.288	12
4.3418	661.082	11
1.31761	533.172	11
3.60041	249.427	11
4.46162	680.082	11
2.33678	152.233	22
0.0576117	999.586	11
1.11182	414.975	11
1.92066	251.04	11
1.2071	434.56	11
2.68907	430.02	11
1.78803	653.166	11
2.31929	261.724	11
0.98734	845.74	11
2.89985	290.515	11
0.355723	468.18	11
1.52785	620.079	11
9.20949	746.193	11
1.65675	486.432	11
3.12487	471.358	11
0.55231	443.058	11
1.26296	453.14	11
0.0400138	999.333	11
4.99036	683.837	11
1.97401	476.927	11
2.84464	845.213	11
2.50019	837.451	11
1.89673	171.139	22
5.16355	281.243	11
0.633536	119.946	22
0.545622	140.863	22
1.92276	400.534	11
1.70126	665.816	11
5.45487	770.425	11
1.46677	163.125	22
0.0495335	999.682	11
0.0502051	970.094	11
4.63434	228.673	11
2.53317	718.694	11
0.0482377	999.043	11
6.74433	733.854	11
5.00648	380.003	11
2.53463	132.796	22
1.00781	359.754	11
2.89942	302.722	11
1.76317	683.283	11
2.25775	515.079	11
4.4813	441.366	11
3.83535	465.064	11
3.5026	710.898	11
1.10853	119.046	22
6.18557	530.655	11
4.30283	767.061	11
0.265013	947.871	11
3.71041	376.122	11
3.39462	268.083	11
0.233821	493.085	11
0.80825	824.842	11
4.87797	191.353	22
0.101954	998.763	11
2.55486	154.016	22
1.72905	470.25	11
0.0368708	997.091	11
1.6413	683.925	11
2.1526	160.9	22
4.48457	264.213	11
0.00617899	997.885	11
0.506306	900.518	11
0.0489894	999.003	11
2.58391	98.9353	22
4.64848	541.121	11
2.88999	450.305	11
2.38095	191.69	22
3.28342	147.616	22
0.610948	516.359	11
1.66592	77.1219	22
2.10234	101.187	22
1.02897	86.378	22
2.10471	445.993	11
0.037615	999.563	11
1.86136	252.027	11
3.64752	114.904	22
0.613573	233.008	12
0.525453	875.982	11
3.0974	97.8696	22
5.11168	680.129	11
0.0556672	990.897	11
0.870206	186.843	22
0.503208	858.519	11
0.0572413	997.746	11
4.41052	118.779	22
1.16093	423.905	11
1.40763	590.805	11
2.31138	884.544	11
0.0345676	999.821	11
0.026261	999.799	11
2.45826	152.791	22
4.263	476.291	11
0.869165	158.613	22
3.07324	203.932	12
1.00807	699.692	11
3.35245	322.227	11
2.21213	764.656	11
1.15148	135.993	22
0.804256	590.499	11
2.98788	736.609	11
5.86702	392.524	11
4.91553	374.93	11
6.38513	265.442	11
2.57531	413.218	11
1.31734	225.199	12
2.11378	697.31	11
1.84953	164.022	22
0.880019	592.13	11
4.0834	363.153	11
2.34553	581.213	11
2.46067	446.691	11
4.38335	551.6	11
2.55526	658.807	11
0.0323128	999.876	11
2.04615	101.418	22
3.68308	502.745	11
4.07934	405.524	11
0.160497	940.459	11
3.90735	592.071	11
0.0635415	999.791	11
3.11415	558.611	11
6.54587	789.321	11
0.801102	99.1627	22
8.15607	713.666	11
3.24898	235.195	11
0.664907	859.828	11
2.36667	600.872	11
0.656279	777.438	11
1.51499	599.198	11
3.88324	387.421	11
3.13725	279.73	11
4.97122	462.482	11
2.40168	486.793	11
1.52337	802.147	11
2.66345	294.276	11
0.00989467	998.807	11
0.0584322	998.898	11
3.42129	588.787	11
0.370137	330.236	11
2.86187	115.255	22
4.58027	438.025	11
2.66775	283.685	11
4.49771	401.544	11
5.40328	571.351	11
4.15366	760.439	11
3.37873	370.755	11
0.0381889	998.714	11
5.20973	546.109	11
5.66428	589.329	11
2.60871	223.255	12
2.04613	211.804	12
3.01465	372.263	11
2.61057	728.897	11
0.870193	975.606	11
0.638833	71.1209	22
0.632007	654.86	11
1.5497	463.869	11
2.77338	330.16	11
0.0245643	995.108	11
1.42183	113.103	22
1.23378	153.821	22
1.91108	630.454	11
0.0525091	991.752	11
0.719067	134.033	22
2.88049	175.431	22
0.817998	908.444	11
2.46915	237.89	11
0.032759	999.534	11
3.25263	333.16	11
[truncated: 8,001 more rows]

## Sheet: Fig6B
Tregn	bcm	out
3.89798	17.2117	22
0.984225	205.142	12
3.54687	47.688	22
3.62537	20.0651	22
0.468348	99.3924	22
0.124126	999.043	11
2.8665	15.2925	22
1.29765	58.4721	22
2.05566	21.5828	22
0.239257	993.753	11
2.42268	68.8721	22
0.0563189	996.595	11
0.162735	982.64	11
1.44014	14.9256	22
0.0775467	998.967	11
1.11794	126.519	22
0.642091	50.2043	22
3.16033	26.5904	22
3.36457	20.2897	22
3.55907	13.3864	22
3.16689	18.7185	22
3.10468	15.3665	22
2.71582	20.3856	22
3.19749	67.487	22
0.104191	998.281	11
0.337599	31.3161	22
2.77518	512.423	11
2.50582	459.173	11
0.0972421	996.721	11
3.78444	13.2177	22
2.19131	25.2811	22
3.81483	245.411	12
2.10908	57.9357	22
0.0785043	999.283	11
3.36258	81.2443	22
0.861136	16.0708	22
0.071079	999.54	11
0.145071	997.832	11
2.03264	33.2795	22
1.67736	66.4431	22
0.0905416	999.398	11
0.924542	85.3642	22
0.0838378	999.413	11
0.53868	61.4531	22
4.12015	415.935	11
3.8118	352.336	11
2.84627	194.075	22
0.107332	997.791	11
0.0542577	999.225	11
1.48448	13.9201	22
2.13381	35.2485	22
2.29063	127.582	22
0.200124	994.358	11
0.778454	13.8483	22
0.0867804	993.08	11
2.82292	15.6097	22
3.06706	232.405	11
2.16834	249.481	12
0.0757865	998.851	11
0.330375	20.0953	22
1.44608	123.178	22
0.0450568	998.866	11
0.118215	999.157	11
3.60567	103.382	22
3.51015	16.4009	22
0.141876	997.472	11
0.694263	29.8256	22
2.12611	27.0416	22
3.87816	17.2158	22
2.92593	62.7618	22
2.4216	111.95	22
2.09208	66.9711	22
1.82475	16.3612	22
1.19679	186.094	22
0.0701032	997.268	11
3.49071	329.796	11
1.75988	801.731	11
3.49025	12.1418	22
1.73162	16.4016	22
1.8097	260.205	11
1.74415	18.648	22
3.50713	11.2052	22
2.82625	93.4859	22
0.0775801	998.838	11
1.2486	30.1309	22
0.128186	999.182	11
0.0409809	998.909	11
1.33796	18.106	22
0.0955621	996.739	11
2.29835	16.8879	22
2.62921	8.3511	22
2.77002	32.7948	22
2.72249	34.9189	22
0.436475	34.0266	22
2.9904	22.4564	22
3.14384	78.4644	22
0.0651384	999.024	11
0.12103	996.239	11
0.12919	998.687	11
0.0578185	997.494	11
3.35415	36.8983	22
1.38157	34.7591	22
1.77046	10.0825	22
0.0211985	998.789	11
3.27776	126.367	22
0.0682748	999.323	11
0.0548411	996.929	11
2.93642	14.5718	22
0.289047	31.6962	22
1.63811	16.876	22
1.94461	31.4505	22
0.134395	998.847	11
3.0436	26.443	22
2.09086	23.8859	22
0.420393	981.992	11
4.35011	16.6514	22
3.18713	18.7955	22
3.80084	287.909	11
0.376751	986.336	11
0.353201	381.202	11
2.9795	10.8286	22
1.76145	21.3459	22
2.4318	226.101	12
0.0244895	999.228	11
0.0762172	999.32	11
3.40601	28.2614	22
0.218432	996.042	11
0.082187	997.249	11
3.28399	249.883	12
0.834762	21.5768	22
0.0636043	998.635	11
1.50297	23.3232	22
3.96236	104.86	22
2.87349	12.9794	22
0.166992	991.621	11
0.20158	993.171	11
3.77356	82.0261	22
3.62591	12.9016	22
2.23973	26.1757	22
3.02092	14.1935	22
3.17028	313.771	11
0.019504	992.816	12
2.18949	110.955	22
0.377924	11.5357	22
2.90436	24.0978	22
1.91101	19.3923	22
3.12715	23.5118	22
0.119018	998.942	11
2.94813	383.35	11
1.62317	24.2592	22
1.2057	38.3144	22
1.07816	64.4793	22
1.14567	16.7194	22
0.050691	999.04	11
1.97231	57.2515	22
0.0472534	994.752	11
0.0794241	999.207	11
3.23136	33.624	22
2.0889	17.0525	22
1.42284	19.5193	22
4.06951	138.621	22
1.33865	41.9313	22
0.772675	14.839	22
2.62542	308.59	11
0.700594	39.6539	22
1.38602	17.1834	22
1.21845	28.9718	22
1.85293	9.11948	22
3.25518	111.166	22
1.46313	76.1912	22
3.13353	20.4847	22
0.0855016	996.34	11
0.154616	992.453	11
0.0482091	999.296	11
3.67625	17.6524	22
1.62365	25.408	22
2.3269	11.0923	22
3.31597	475.412	11
0.728944	21.911	22
3.06664	14.2156	22
0.142877	993.393	11
2.167	21.0562	22
1.57162	14.8482	22
0.119841	997.118	11
1.33638	50.7907	22
0.544246	64.5037	22
3.27231	13.434	22
2.00924	13.4153	22
1.32353	10.8741	22
2.64961	19.357	22
3.79437	22.2093	22
0.939185	14.2562	22
0.119581	998.745	11
3.86005	24.9014	22
0.107907	998.574	11
2.99285	129.895	22
0.975008	31.5658	22
0.033473	998.734	11
0.399441	12.9933	22
3.67616	26.1333	22
0.878992	15.9568	22
2.58202	11.3986	22
0.369901	15.3235	22
1.10256	8.63792	22
1.46	26.1319	22
2.42752	309.295	11
1.73471	34.923	22
0.0746197	996.259	11
3.16562	157.973	22
0.968566	13.3473	22
2.92004	34.1577	22
2.6521	114.184	22
2.46269	448.153	11
2.13454	344.717	11
2.46642	15.0968	22
1.58779	14.6677	22
0.0784594	999.225	11
3.31527	216.489	12
2.56899	307.16	11
0.0898636	995.712	11
0.185711	996.402	11
0.0918689	994.304	11
2.19542	64.7063	22
0.886222	25.5303	22
1.56324	19.9751	22
0.532891	14.2515	22
0.0665912	999.233	11
1.39318	24.4708	22
1.30766	17.6072	22
3.75709	202.517	12
2.52749	349.022	11
2.64986	30.5554	22
2.32662	27.6032	22
1.31556	39.3531	22
0.096046	998.59	11
2.35048	29.4044	22
1.54432	32.0815	22
2.01616	27.8176	22
3.04168	20.596	22
1.19308	44.7011	22
3.38822	15.7867	22
2.21164	14.3914	22
2.3651	23.0319	22
3.16368	30.1416	22
1.34549	47.6406	22
1.88855	124.906	22
3.3509	17.615	22
0.107202	987.099	11
2.4114	10.6096	22
1.90422	16.0976	22
4.5474	134.361	22
2.32399	56.9556	22
2.98635	82.6123	22
2.51854	140.564	22
3.02497	13.3894	22
0.156948	996.551	11
2.9956	206.777	12
3.44255	385.13	11
2.33441	24.2612	22
3.14569	260.824	11
0.0769962	998.875	11
2.82012	87.6111	22
0.170587	993.563	11
2.81284	17.7403	22
0.969443	69.5402	22
0.334061	104.663	22
0.517136	63.0345	22
3.36239	96.7292	22
2.58411	17.7411	22
3.6381	14.3783	22
1.87679	120.019	22
0.100801	995.594	11
2.62878	230.872	12
2.74957	25.87	22
3.48429	13.6378	22
2.63333	31.5585	22
1.61483	331.519	11
0.162554	996.128	11
0.0412694	998.226	11
2.22798	11.414	22
0.0679061	997.607	11
3.17604	14.0671	22
0.329671	28.3953	22
3.75336	67.1513	22
0.0164065	997.317	11
0.102616	998.1	11
1.4452	20.8335	22
0.094294	999.397	11
4.07339	61.3395	22
5.55235	83.9181	22
3.32681	163.646	22
0.117551	999.066	11
4.42996	217.723	12
2.51239	341.076	11
2.35963	288.556	11
1.37034	15.6879	22
3.11894	270.852	11
1.70028	14.6365	22
2.38243	15.7427	22
1.73888	39.0996	22
0.116856	997.57	11
1.2536	25.3087	22
2.78823	18.8637	22
0.147777	995.943	11
0.114154	999.277	11
1.79105	35.0064	22
3.13019	22.4369	22
0.656815	41.2445	22
2.92412	14.9413	22
3.09346	289.116	11
1.64907	15.3068	22
0.370576	141.819	22
2.40391	413.576	11
1.21197	38.4984	22
2.11694	20.4212	22
0.754301	44.0329	22
1.05666	20.1753	22
1.18678	10.159	22
4.64377	16.0321	22
1.87728	62.5769	22
1.18508	32.0834	22
2.28525	14.6405	22
0.0541635	999.339	11
1.77563	39.3213	22
1.32257	99.0885	22
3.06394	22.7281	22
2.20564	45.9261	22
0.0972087	998.905	11
3.01144	49.3662	22
2.42842	27.5982	22
2.08214	274.338	11
2.582	20.0873	22
3.47407	38.23	22
0.0910335	999.02	11
2.84481	28.2209	22
1.87424	16.3426	22
3.69026	17.8729	22
0.0788442	997.993	11
0.127007	995.072	11
2.21585	28.8913	22
2.70263	39.6516	22
0.654638	10.8045	22
1.27017	248.28	12
3.29916	22.3312	22
1.83114	49.3684	22
0.0718837	999.439	11
3.11083	471.022	11
0.529958	15.4496	22
1.99626	13.8579	22
0.0869048	998.043	11
3.13236	17.5453	22
3.53229	16.1773	22
2.54081	297.861	11
4.01693	34.0993	22
1.75027	30.9615	22
0.89118	11.2769	22
3.57704	136.636	22
4.77958	69.5846	22
2.42444	343.908	11
3.62838	37.4454	22
1.32478	29.1717	22
4.54105	317.246	11
1.44677	26.2411	22
3.25944	133.543	22
3.21418	263.273	11
3.48597	446.584	11
3.06347	8.44617	22
2.29481	20.2745	22
2.14055	121.292	22
0.113347	996.489	11
0.213581	995.715	11
3.65413	25.2703	22
4.19401	17.4146	22
2.54156	12.3879	22
0.0132781	999.33	11
0.0598803	998.852	11
3.18987	29.4132	22
0.0819146	998.281	11
2.2564	12.2285	22
0.0772638	997.572	11
3.27611	303.892	11
2.68189	26.2227	22
2.87829	22.9415	22
1.32922	489.069	11
3.06817	103.55	22
2.07336	99.7754	22
0.109623	997.171	11
2.92407	11.8452	22
1.41137	65.497	22
2.05305	34.7853	22
2.18728	691.13	11
2.19159	36.5601	22
0.109836	998.213	11
0.324091	983.477	11
1.42069	18.8015	22
2.22484	14.0941	22
1.12705	65.5475	22
1.34774	21.1343	22
3.38338	11.7134	22
2.61987	20.5081	22
0.178606	39.5586	22
1.81022	112.345	22
1.56511	43.2694	22
1.94582	458.93	11
0.107051	993.886	11
3.72031	25.1628	22
1.99619	18.6458	22
0.216956	988.03	11
2.81423	18.499	22
2.5814	30.228	22
0.106046	999.317	11
2.0913	29.1889	22
0.0984028	996.339	11
2.53045	212.603	12
0.539849	197.328	22
0.492442	38.899	22
3.30143	34.9145	22
1.47403	12.9894	22
1.42017	8.71009	22
2.82385	18.8591	22
3.02023	9.99905	22
2.29536	27.2167	22
3.62968	340.644	11
1.84278	52.4187	22
2.24971	453.217	11
3.17727	287.531	11
2.15565	10.7036	22
2.36214	139.147	22
0.122078	998.289	11
2.18014	15.1647	22
0.108763	993.609	11
2.94672	459.427	11
3.94465	18.236	22
3.36576	11.1295	22
1.9249	28.1708	22
0.126183	995.639	11
3.03571	62.6532	22
0.0326462	999.071	11
3.0449	22.2975	22
0.0680501	998.319	11
3.68326	9.14887	22
1.30728	16.8819	22
3.90465	20.9809	22
2.48231	21.9194	22
0.350115	16.7115	22
2.41705	214.258	11
1.15242	11.8141	22
2.64201	14.7076	22
3.24366	225.348	12
3.42014	17.066	22
3.84301	20.4616	22
3.10772	109.272	22
0.0388125	999.143	11
0.0609784	999.49	11
0.146061	998.291	11
2.76512	26.3806	22
3.1347	19.3326	22
0.1925	996.391	11
0.0254389	998.632	11
3.7687	475.411	11
1.7931	273.399	11
0.062477	999.068	11
1.62239	18.261	22
0.472061	15.1222	22
3.11087	158.382	22
1.62137	528.238	11
0.067743	997.577	11
0.0785602	998.222	11
1.67388	22.6904	22
1.2981	33.6269	22
1.2069	16.0397	22
0.877273	71.2343	22
1.58652	13.5795	22
3.56947	16.4728	22
1.08619	15.1252	22
2.80025	199.099	22
0.120605	998.654	11
2.71973	160.444	22
1.80655	8.44053	22
3.31744	156.977	22
2.24513	20.0604	22
2.45123	18.0915	22
0.0710773	997.054	11
2.95409	23.9537	22
3.0419	188.726	22
2.63842	23.8334	22
0.122398	998.998	11
0.221139	986.239	11
0.171791	207.785	12
2.08961	9.85538	22
3.33192	13.029	22
0.137932	998.819	11
0.222482	996	11
3.21833	52.0102	22
0.148281	997.19	11
4.42723	16.5829	22
2.21667	55.5366	22
3.92405	209.96	12
2.10161	71.0217	22
1.47504	17.2899	22
0.992258	15.8718	22
0.102973	998.795	11
1.96422	35.3497	22
1.08859	12.0385	22
0.280937	986.74	11
3.16548	17.8412	22
2.34753	9.04596	22
2.43632	16.2525	22
2.59973	570.276	11
0.113344	994.568	11
1.63393	23.6087	22
2.89828	11.1306	22
3.58357	19.3696	22
0.119504	999.119	11
3.76555	15.7978	22
3.42288	14.7079	22
0.109493	997.681	11
1.01686	37.0337	22
0.609427	38.1911	22
0.0533971	998.798	11
0.081201	999.335	11
0.082905	997.456	11
3.56277	175.617	22
1.40558	14.8844	22
0.123914	995.362	11
1.30986	31.4718	22
0.297486	985.368	11
0.652045	324.98	11
1.55267	17.8573	22
3.48685	11.5137	22
0.0878034	995.932	11
0.0704994	998.519	11
0.158145	997.432	11
1.8691	14.7601	22
3.41107	286.302	11
4.21615	46.2993	22
0.0866139	999.199	11
2.80632	13.8086	22
0.18137	994.552	11
2.38752	29.6878	22
3.11757	18.9582	22
3.22415	34.3472	22
2.54964	276.083	11
4.42488	210.379	12
1.00561	77.9981	22
0.210628	994.305	11
0.594835	21.1706	22
2.4576	21.1347	22
1.48498	23.2694	22
1.72455	11.9676	22
2.70233	18.3184	22
0.146829	998.06	11
2.21326	17.8357	22
0.121392	998.101	11
0.102072	997.535	11
0.121786	999.282	11
2.02595	832.566	11
0.981335	164.872	22
0.0398966	998.006	11
3.88514	209.783	12
0.50328	21.9205	22
2.64849	262.156	11
3.20125	14.0638	22
3.45797	261.803	11
0.169978	996.978	11
3.1642	13.8385	22
2.77748	36.5689	22
3.30944	11.6321	22
2.68557	33.5642	22
1.91866	58.2217	22
3.61166	34.5605	22
2.82227	318.069	11
1.66855	412.285	11
1.6355	13.5533	22
0.0932704	997.514	11
0.213666	986.398	11
0.0908753	999.095	11
0.0313279	997.212	11
0.957295	29.8224	22
1.65394	34.8686	22
0.121777	998.089	11
3.65561	30.9491	22
2.16827	7.3335	22
0.101735	997.806	11
1.15671	19.2554	22
5.2018	137.644	22
1.64648	70.5931	22
0.135446	996.948	11
0.440397	86.3701	22
3.77344	152.442	22
1.72356	16.7285	22
0.014822	994.406	12
0.138107	993.407	11
2.70635	81.8953	22
1.24698	11.7877	22
1.74607	48.6344	22
1.46312	174.178	22
0.121638	999.267	11
2.07604	284.052	11
3.87094	40.2467	22
0.0827901	998.34	11
1.92756	119.98	22
3.85791	277.984	11
0.0357371	988.331	12
0.0874954	999.146	11
1.11032	60.1138	22
0.70537	75.8967	22
0.0919506	998.614	11
1.62516	40.3602	22
2.57089	285.258	11
0.097476	999.269	11
2.91442	116.109	22
0.0187698	995.852	11
2.73739	38.4152	22
2.19604	34.6398	22
2.61108	10.4591	22
3.08736	468.422	11
3.1161	20.8612	22
0.713396	40.6196	22
0.113975	998.524	11
1.41004	19.3058	22
3.52015	35.2436	22
0.809306	24.4197	22
0.0814062	998.786	11
1.00429	13.6448	22
0.663317	62.1294	22
3.21425	11.7098	22
3.07801	26.9926	22
0.139814	994.674	11
0.0520206	998.731	11
0.330394	986.625	11
0.0490326	998.251	11
0.0173331	998.953	11
1.30986	11.1097	22
0.0159664	998.737	11
0.0728024	998.544	11
2.98687	135.388	22
0.11577	999.247	11
0.607048	25.0722	22
2.18318	18.9546	22
3.35119	11.5642	22
2.03213	16.6805	22
2.53039	41.8316	22
3.48699	26.3564	22
0.0760817	998.591	11
2.09665	54.3743	22
4.02782	15.8461	22
0.392216	169.551	22
1.81683	21.7934	22
0.196596	993.761	11
2.1075	24.9864	22
1.37641	21.1196	22
1.50748	33.0318	22
2.65006	17.0844	22
0.439875	976.026	11
1.08827	38.4728	22
1.08391	46.8043	22
1.47043	39.0137	22
0.0546908	998.948	11
0.0775701	999.564	11
2.81076	15.2877	22
1.68106	381.617	11
1.26926	19.9814	22
0.0988489	999.426	11
0.993931	40.0777	22
0.11336	999.187	11
2.3141	74.2403	22
3.0767	67.7074	22
0.107298	992.41	11
1.20554	22.1058	22
2.48344	43.9457	22
0.12857	997.972	11
0.0756281	996.831	11
3.74461	85.2183	22
0.205946	982.206	11
0.0451706	998.643	11
3.05906	10.4725	22
1.24714	47.1236	22
0.29015	25.1159	22
4.13149	137.911	22
2.71244	232.773	12
2.80641	18.9672	22
0.538058	297.573	11
0.0708956	998.862	11
3.79125	320.689	11
1.71588	83.3566	22
3.31882	20.9196	22
2.36027	267.672	11
2.55491	342.389	11
2.51624	191.493	22
4.16635	39.8451	22
0.0906546	997.504	11
0.075438	999.538	11
3.03575	15.9418	22
3.05641	23.7002	22
0.196979	995.316	11
2.28435	15.2587	22
0.254021	988.355	11
4.18013	10.1638	22
2.70634	545.145	11
1.25165	19.0371	22
1.26886	10.9592	22
0.0254546	999.052	11
1.9704	38.5471	22
3.30579	33.848	22
3.45464	73.7292	22
0.103149	999.191	11
2.53375	30.6587	22
2.97301	14.2892	22
2.32011	19.668	22
3.32485	39.6979	22
3.04387	35.4699	22
3.03722	28.0262	22
3.98805	24.1101	22
0.095987	999.455	11
2.6815	16.8563	22
0.102855	998.35	11
2.90574	131.826	22
0.494079	32.0225	22
0.0960464	998.628	11
0.362938	981.508	11
3.02709	255.77	12
2.8122	256.518	11
1.92433	31.9171	22
2.66174	9.3032	22
1.53731	86.8255	22
3.6352	544.971	11
2.61971	32.245	22
2.68735	12.0724	22
2.11355	544.876	11
0.0968533	999.117	11
3.65349	123.365	22
0.0924541	999.002	11
4.54384	334.155	11
1.76937	17.8116	22
1.39229	13.9015	22
1.77578	52.4664	22
1.87705	30.3701	22
1.95432	745.765	11
0.252497	991.917	11
3.67354	113.981	22
0.0712492	998.958	11
2.57823	110.909	22
3.87294	11.8452	22
0.785536	16.6852	22
2.6892	478.076	11
2.17103	270.848	11
3.0533	307.984	11
2.80639	200.149	12
3.53333	21.7145	22
3.07628	14.9776	22
4.41342	41.9046	22
3.85581	21.2529	22
0.796774	175.131	22
2.90099	128.889	22
0.996609	16.1264	22
3.20116	10.9337	22
2.26208	12.5767	22
0.0321568	998.213	11
0.125676	998.628	11
2.6677	93.1078	22
2.08234	23.3679	22
3.40293	64.2112	22
0.0868401	999.611	11
2.32577	20.1542	22
0.0703498	999.161	11
0.07322	996.4	11
1.65785	21.3403	22
3.86733	11.5997	22
1.15748	13.5819	22
0.497422	13.4613	22
1.74756	15.7356	22
3.50398	30.7902	22
3.38349	11.3858	22
1.2611	329.524	11
2.05589	22.3826	22
2.14314	12.4943	22
0.108917	998.169	11
2.14097	25.9711	22
0.0475744	998.747	11
0.789248	28.9866	22
2.84467	17.353	22
0.064897	997.301	11
0.42637	30.3486	22
4.02506	24.3451	22
0.0818832	998.431	11
1.89548	21.1163	22
0.20692	994.262	11
1.53764	110.41	22
0.0522807	995.835	11
0.0204955	993.903	11
1.26279	78.1187	22
0.109417	997.739	11
2.02119	16.8004	22
1.17707	41.859	22
2.44682	55.5037	22
0.87489	38.289	22
0.0751962	998.646	11
2.00678	25.023	22
3.41464	12.9164	22
2.63245	291.877	11
1.60138	43.9791	22
2.49426	9.82224	22
2.47994	525.499	11
0.729332	31.342	22
0.109241	998.852	11
0.728916	159.049	22
3.29446	144.312	22
0.694293	43.5147	22
3.83091	113.53	22
2.17131	33.0129	22
1.7849	32.8922	22
1.80613	16.0946	22
3.56608	20.2833	22
0.105501	999.031	11
4.51026	31.8716	22
1.74872	461.379	11
0.964816	11.2497	22
2.15791	25.1804	22
0.017461	996.511	11
3.30612	21.9266	22
0.080751	998.564	11
0.182023	46.9169	22
1.65701	45.4754	22
4.79959	39.4566	22
3.25774	23.6075	22
0.137064	993.713	11
0.130967	998.748	11
0.448854	60.6296	22
0.0996496	999.256	11
3.08742	339.636	11
2.23599	300.888	11
0.576642	77.5876	22
0.177582	997.194	11
3.99702	74.584	22
2.4229	30.46	22
0.0390095	996.397	11
2.98674	130.423	22
0.137893	998.421	11
2.99059	8.27752	22
2.32339	11.3507	22
1.37308	85.0213	22
2.81042	142.11	22
0.0197645	998.859	11
1.8734	15.6862	22
2.52229	28.2619	22
3.33902	152.742	22
0.111254	998.296	11
1.74573	10.7502	22
1.32754	14.0727	22
0.146411	996.849	11
0.259286	987.234	11
3.68263	13.7946	22
1.46038	15.6724	22
1.39813	12.8121	22
2.45409	57.2747	22
2.55911	37.2839	22
4.09816	36.0055	22
1.84568	8.4341	22
1.95509	34.445	22
2.81702	612.164	11
1.16319	19.6169	22
0.154909	992.318	11
4.59787	20.1636	22
2.75032	66.8451	22
1.52131	8.37945	22
2.14754	222.502	12
1.85911	20.4606	22
2.95933	11.5961	22
1.61737	609.002	11
1.63964	703.846	11
0.0730685	999.381	11
0.0648536	998.73	11
0.203251	986.704	11
2.62125	14.4644	22
3.02539	26.5925	22
1.89672	258.337	11
3.61277	20.2743	22
2.9845	110.612	22
0.191954	976.396	11
0.0416365	998.661	11
3.87354	161.557	22
1.19857	125.157	22
1.73848	49.4014	22
0.0987784	998.417	11
1.78444	13.1228	22
0.714737	138.48	22
0.315404	975.03	11
1.44052	22.7059	22
0.0587157	999.611	11
1.70252	175.281	22
0.148027	992.431	11
0.357732	986.199	11
3.07712	15.3174	22
1.25935	52.6995	22
1.77695	18.2255	22
4.60146	191.144	22
3.11894	16.7649	22
0.10563	997.804	11
0.0895735	997.973	11
0.134996	997.641	11
0.0999559	994.603	11
2.97342	89.437	22
3.74565	211.48	12
0.138043	997.846	11
4.01304	15.6551	22
1.13534	21.3911	22
2.82014	24.4966	22
1.46087	25.0214	22
0.380088	980.228	11
0.128014	997.585	11
3.4952	140.876	22
2.57922	16.6214	22
1.65566	24.2268	22
2.32752	18.5987	22
0.67403	18.4025	22
0.13667	995.978	11
0.0825429	999.43	11
0.147923	997.221	11
1.837	558.282	11
2.59427	28.623	22
2.22288	29.4824	22
0.114086	993.925	11
2.16279	25.6868	22
2.95889	329.097	11
1.69798	57.3409	22
0.121715	998.24	11
1.48037	162.804	22
4.17807	14.2787	22
0.533365	13.8733	22
3.3474	9.90237	22
3.0573	24.3657	22
2.72536	39.6451	22
0.0540361	990.348	11
2.502	18.1577	22
3.30506	8.92427	22
2.92752	172.255	22
2.378	14.135	22
2.78237	165.875	22
0.582897	14.847	22
0.163289	997.448	11
3.57277	19.5914	22
1.27572	15.343	22
2.0191	19.1513	22
3.25538	475.794	11
3.23722	18.855	22
4.22035	56.7917	22
3.038	222.686	11
0.13511	998.792	11
2.77291	276.115	11
4.59074	33.6349	22
0.240144	991.798	11
0.925742	100.934	22
3.80333	11.3591	22
3.54631	182.145	22
2.70529	33.1408	22
0.137414	998.919	11
1.78335	22.1461	22
0.263279	990.078	11
2.01916	22.5887	22
0.183811	991.495	11
1.62186	39.0023	22
3.20053	8.24263	22
0.0776154	998.165	11
3.78505	13.0975	22
0.0940632	998.279	11
2.75258	283.123	11
3.22514	112.216	22
0.0547234	999.256	11
0.071235	996.401	11
0.100201	999.214	11
0.0783595	998.447	11
0.694782	961	11
0.118494	999.056	11
0.015319	998.705	11
3.81579	8.09685	22
0.0754561	996.578	11
1.89391	38.7986	22
1.11653	15.1348	22
2.16221	22.0878	22
1.44977	14.9032	22
1.65288	48.6374	22
2.48952	32.1408	22
1.89836	23.4012	22
1.99819	254.776	12
1.05758	13.2535	22
1.49368	829.282	11
0.099183	997.431	11
3.70785	78.0041	22
2.50748	464.893	11
1.80305	29.8922	22
2.28812	177.927	22
3.65864	28.8799	22
3.36347	22.9347	22
2.50026	316.956	11
3.16019	158.101	22
2.91007	317.91	11
1.84905	25.9691	22
0.0988592	999.371	11
0.287082	982.713	11
3.40098	12.51	22
2.12697	14.3105	22
2.19124	19.2383	22
2.78354	75.3628	22
4.0463	29.2097	22
0.133962	998.046	11
2.72132	261.701	11
2.29122	27.1832	22
2.51618	14.6164	22
2.12791	23.4579	22
3.58314	8.64085	22
0.184098	996.804	11
3.03232	14.9996	22
0.742244	84.211	22
2.76802	211.684	12
2.31927	22.0442	22
0.669005	27.0579	22
2.88044	21.2368	22
3.27666	13.3702	22
4.37809	90.4946	22
0.106286	997.811	11
1.17369	62.1806	22
2.20333	27.7243	22
3.78825	32.6364	22
3.68954	169.507	22
1.74629	13.8813	22
1.36271	20.0007	22
0.0995125	998.289	11
4.30729	247.14	12
0.109048	998.77	11
2.10674	9.82969	22
0.112714	997.167	11
2.46235	25.8787	22
5.08598	26.3079	22
3.50791	19.6455	22
0.151636	991.253	11
2.65929	35.2676	22
1.73304	676.947	11
1.40982	408.35	11
1.25908	104.86	22
0.0657532	998.203	11
1.10528	16.8366	22
0.264759	994.701	11
2.68377	26.2781	22
2.54095	47.259	22
0.052966	998.637	11
2.38012	15.725	22
1.60246	53.4876	22
0.110315	999.252	11
3.90893	21.0233	22
1.91678	267.48	11
0.141048	992.43	11
3.61358	20.0642	22
1.11498	46.9084	22
3.0699	89.8499	22
2.4151	16.2116	22
3.49167	15.3921	22
0.105684	995.178	11
3.06958	24.0157	22
0.155554	987.73	11
0.710279	46.69	22
1.91227	10.1182	22
1.4574	19.3963	22
2.21657	190.491	22
1.26966	52.8735	22
0.0338232	996.005	11
2.39991	544.94	11
0.0557548	994.597	11
1.97941	21.0257	22
3.53084	24.5322	22
1.86901	64.8663	22
2.44536	39.3362	22
1.55744	24.3388	22
2.91711	46.7265	22
0.055376	999.172	11
0.0150735	998.754	11
4.2783	10.7214	22
2.1797	130.088	22
1.34187	14.58	22
0.18941	994.475	11
2.1353	23.1003	22
2.64421	42.8368	22
3.62924	173.351	22
1.1535	12.7473	22
3.16879	15.1469	22
0.121843	999.083	11
1.87624	51.4743	22
1.80777	23.2304	22
0.12177	998.324	11
0.235504	993.401	11
3.90385	12.7519	22
1.63139	17.8741	22
5.12465	89.0619	22
3.64878	10.9881	22
3.60106	10.0897	22
1.82451	69.8099	22
1.71451	57.9849	22
3.38034	202.697	12
0.0602162	999.483	11
2.90232	18.2175	22
0.0439245	997.483	11
3.79909	139.899	22
0.750336	22.1967	22
0.0929025	990.635	11
0.137032	991.124	11
2.68601	24.1719	22
0.258381	994.09	11
1.47264	28.4499	22
0.0400951	998.809	11
1.91188	247.966	12
2.29005	27.3772	22
1.90855	42.5278	22
2.30185	324.046	11
2.14765	17.418	22
0.532152	14.8855	22
1.67091	46.7641	22
0.102518	992.734	11
0.246381	981.648	11
2.68295	271.192	11
4.52616	22.423	22
0.0770496	999.584	11
2.63422	10.6946	22
3.76906	42.8075	22
2.43304	15.5516	22
0.135814	999.161	11
0.113665	998.576	11
2.03253	66.5545	22
2.15658	34.7271	22
0.0295142	999.113	11
0.160178	993.475	11
0.705267	16.1289	22
0.0775934	999.282	11
0.125042	998.525	11
0.92049	21.1278	22
1.9533	24.8071	22
0.132598	991.306	11
3.28483	9.40228	22
1.70718	15.5287	22
2.45144	12.5785	22
0.0232641	997.801	11
2.75154	13.2486	22
3.31032	110.619	22
2.02922	34.6695	22
3.26031	19.8608	22
1.87275	32.1006	22
1.87821	15.7869	22
1.99974	9.22965	22
3.60637	18.5953	22
1.94183	12.6911	22
1.92835	38.2808	22
1.45483	681.792	11
0.0634526	995.454	11
2.29688	26.4537	22
3.08325	17.0502	22
0.142741	994.307	11
3.19127	31.3846	22
0.720478	59.6441	22
0.50969	18.1699	22
1.76624	29.7058	22
3.35522	16.1801	22
0.711271	22.536	22
0.0788758	999.12	11
2.39725	238.177	12
2.5975	16.5439	22
3.45764	23.9026	22
0.318051	985.135	11
0.560685	155.69	22
0.213069	992.552	11
3.00732	32.5932	22
2.19846	33.932	22
2.88492	12.3583	22
1.98239	87.9265	22
2.61204	285.714	11
2.38815	254.597	12
3.60731	25.687	22
0.0704855	998.014	11
2.96898	177.86	22
2.47931	60.5742	22
4.0272	205.784	12
2.11774	15.3422	22
3.22941	17.8826	22
2.29095	39.4514	22
3.42892	16.6648	22
0.123254	999.239	11
2.45557	16.3824	22
3.78967	202.102	12
0.527693	29.0597	22
3.92663	226.551	12
0.136369	998.55	11
3.30082	172.829	22
0.0948919	995.514	11
3.30703	184.088	22
0.105654	999.563	11
1.17005	193.58	22
2.58273	16.5907	22
0.0798976	998.537	11
0.0990714	999.117	11
1.56028	72.3711	22
2.24015	29.9154	22
1.5865	112.293	22
0.05709	998.59	11
1.07448	12.9307	22
1.43118	18.7115	22
0.130704	991.877	11
3.24153	23.106	22
3.58793	26.1218	22
2.35817	22.8994	22
1.83205	282.378	11
2.52364	17.8513	22
1.60475	63.4702	22
4.35724	65.2888	22
0.243533	989.691	11
0.741566	47.0704	22
1.86848	248.6	12
1.98408	28.4497	22
0.0989227	999.168	11
4.39925	67.6964	22
2.44268	23.6084	22
1.29682	31.6675	22
2.54841	11.7609	22
0.105438	998.89	11
1.82279	9.77393	22
0.121997	997.409	11
0.110929	991.827	11
3.39001	17.8557	22
2.66994	11.6822	22
1.65805	12.1951	22
0.0128906	997.846	11
1.14913	23.3788	22
0.621883	42.3906	22
3.35285	28.3029	22
3.03236	30.5554	22
4.10596	19.7383	22
3.04606	106.437	22
0.109723	998.268	11
0.0829777	998.307	11
1.70558	36.4258	22
0.038684	998.408	11
0.712018	57.614	22
2.23385	30.8753	22
2.99486	26.7473	22
2.57673	189.427	22
3.23691	45.6975	22
1.5755	32.3735	22
4.05119	152.47	22
0.111867	999.014	11
0.822515	25.3067	22
1.99078	21.9583	22
3.24974	10.1965	22
1.42726	20.6239	22
3.20027	270.162	11
1.92134	29.1156	22
1.09981	107.376	22
3.2853	12.1632	22
0.943423	22.4452	22
0.138151	996.624	11
0.0960089	999.063	11
0.884899	42.4923	22
0.854895	79.8527	22
0.886436	125.891	22
0.0557416	999.453	11
0.134749	998.301	11
3.20392	20.9801	22
0.447228	17.4076	22
1.98353	11.915	22
2.11027	54.0283	22
0.0963833	999.344	11
1.42135	20.102	22
3.28236	29.5059	22
2.39227	57.084	22
0.0392103	997.94	11
2.70606	9.9266	22
0.013361	998.962	11
0.698154	28.8186	22
2.46497	16.8708	22
2.15879	205.074	12
1.8156	65.9639	22
3.89403	35.515	22
0.692897	23.9435	22
0.670964	65.087	22
3.44636	29.2941	22
1.8678	15.9634	22
3.9361	307.589	11
0.857598	55.0978	22
1.16755	288.77	11
0.312026	13.0563	22
2.71919	14.4743	22
2.54949	22.2888	22
3.05929	26.6171	22
1.18704	604.215	11
2.49051	9.90459	22
0.0406014	999.39	11
2.4744	15.7012	22
1.01798	23.4615	22
0.0842024	997.844	11
3.11986	21.6122	22
1.95145	15.202	22
2.67337	30.34	22
3.20798	25.2296	22
3.18004	17.2012	22
0.927431	60.8237	22
2.48614	324.757	11
1.91508	16.7647	22
3.77697	15.3189	22
3.06613	13.4187	22
3.02082	256.681	11
0.817154	17.6091	22
0.0724678	998.771	11
1.55602	16.9778	22
2.3259	33.5254	22
3.34428	257.873	11
3.19065	342.456	11
0.133386	997.867	11
0.059741	998.921	11
2.71737	29.4547	22
0.108167	996.12	11
0.150197	998.226	11
2.573	48.2887	22
0.110964	998.811	11
2.03147	18.6401	22
1.21557	63.0514	22
0.975882	51.0907	22
0.0682816	999.145	11
2.87269	215.601	12
0.478463	152.072	22
0.717535	33.306	22
1.77866	16.8112	22
4.22303	21.0202	22
0.104204	998.397	11
2.14603	67.8393	22
2.94892	279.378	11
2.15404	16.7745	22
0.0758238	998.104	11
2.12094	166.69	22
3.57114	85.6247	22
2.86732	17.8665	22
3.45396	10.94	22
0.104483	998.201	11
3.03894	18.6007	22
0.0823865	999.004	11
1.40581	16.0261	22
2.54248	221.299	12
0.601538	25.1603	22
2.20278	15.9355	22
2.15015	23.6258	22
1.73174	46.6469	22
0.114146	999.186	11
1.60806	15.9975	22
2.14537	16.9895	22
2.55264	18.0606	22
0.129794	998.813	11
2.64798	18.3964	22
1.10295	703.399	11
3.16672	16.0093	22
2.08486	162.977	22
2.15913	33.1543	22
0.522373	101.262	22
2.89738	282.688	11
3.97976	16.7182	22
1.89496	18.6276	22
2.1356	20.978	22
1.84711	20.0211	22
0.668486	18.3345	22
1.6545	354.058	11
3.35184	617.044	11
1.98202	94.8993	22
0.487681	45.415	22
1.54743	313.046	11
3.23293	7.88778	22
0.148187	997.638	11
3.23653	30.106	22
2.11108	33.4907	22
2.58918	29.3639	22
0.162369	994.573	11
0.12929	996.23	11
2.29828	15.2352	22
0.0950014	999.005	11
0.0611372	996.353	11
0.0837937	986.281	11
0.0394339	999.306	11
0.151186	989.49	11
3.02927	119.508	22
0.119069	999.157	11
1.37036	52.0476	22
4.02073	14.6608	22
1.79824	20.4321	22
3.31785	25.6719	22
3.6554	85.9756	22
2.58904	24.8594	22
2.67283	229.005	11
2.805	21.7325	22
0.291935	986.55	11
1.95497	52.5117	22
0.095814	998.758	11
2.92543	172.967	22
3.37334	18.2538	22
0.0266501	998.684	11
3.56594	231.05	12
0.0743832	998.376	11
3.40926	202.465	12
2.18936	185.685	22
3.08641	23.9221	22
2.25334	14.1274	22
1.27828	16.1848	22
1.49336	10.6647	22
1.45214	10.2712	22
3.70202	34.5949	22
0.157423	995.192	11
0.107941	996.89	11
0.0630385	999.434	11
0.0199849	996.866	11
0.10684	999.351	11
2.33022	220.854	12
3.92653	19.7275	22
0.0894319	993.135	11
2.10768	83.6177	22
0.103789	995.415	11
3.4938	17.1226	22
0.68824	118.4	22
1.52755	40.1383	22
2.40339	14.5995	22
0.218176	994.745	11
0.519522	26.5416	22
0.0806193	999.178	11
3.19568	157.114	22
0.411402	362.073	11
0.114812	998.326	11
1.27744	17.3862	22
0.198768	277.747	11
0.137351	999.118	11
1.21796	10.4644	22
1.77351	14.1803	22
0.116441	998.256	11
0.161044	991.781	11
0.126064	995.647	11
1.15835	9.95815	22
2.16943	448.531	11
2.75122	318.697	11
0.958556	13.0762	22
1.51141	14.3928	22
3.54775	24.1377	22
2.05286	64.0367	22
3.03107	150.721	22
0.0567326	998.905	11
1.8077	322.142	11
2.58818	240.708	11
1.35932	192.836	22
0.0737214	996.764	11
3.37866	18.5933	22
4.42859	13.1352	22
2.76641	25.289	22
0.384521	19.0023	22
2.47376	36.1776	22
2.37493	43.091	22
0.0794413	990.116	11
1.88508	45.844	22
0.0957433	995.678	11
0.0123174	998.042	11
2.30134	19.5374	22
2.62363	261.227	11
0.597768	69.1696	22
0.296983	403.582	11
1.4659	62.6427	22
0.11152	999.02	11
2.00552	13.165	22
0.0955133	999.466	11
0.126207	998.512	11
1.40887	20.462	22
1.58074	31.1328	22
1.73715	17.8223	22
3.75499	68.9785	22
0.0783791	998.861	11
0.122632	999.239	11
0.0536909	996.472	11
0.0880749	997.451	11
2.71932	44.4879	22
2.89738	301.223	11
3.2479	30.9284	22
0.0620128	998.547	11
2.43322	14.7664	22
0.674305	26.7767	22
1.78435	32.0719	22
2.4242	320.457	11
3.97104	287.733	11
1.07107	162.695	22
0.37026	20.6184	22
2.31354	71.5073	22
0.679951	14.103	22
2.37256	45.8736	22
0.246586	992.51	11
2.23283	71.8063	22
1.49345	27.1104	22
0.159039	998.21	11
0.0647749	999.086	11
2.00801	337.632	11
2.57062	232.19	12
3.20032	44.8261	22
1.24616	661.429	11
2.33529	59.2133	22
1.69638	80.3193	22
0.142715	997.284	11
3.16311	23.664	22
2.20524	337.087	11
2.09915	16.5629	22
1.57819	58.299	22
0.509859	43.7992	22
1.23541	92.1322	22
3.07535	13.5096	22
2.84359	27.5002	22
0.0408183	999.14	11
2.0667	10.4461	22
0.893386	20.2077	22
0.0445441	998.469	11
1.8189	10.4216	22
2.50345	21.3839	22
0.824504	30.0707	22
1.82115	19.9638	22
2.26825	279.225	11
1.47342	134.901	22
0.488532	288.666	11
3.42744	13.6556	22
1.15447	34.8227	22
0.158732	981.316	11
2.14608	16.4027	22
2.66324	19.5673	22
0.827744	12.122	22
0.0376336	997.218	11
2.76834	42.9334	22
0.0500933	999.301	11
3.12271	19.3065	22
0.30829	75.6904	22
0.133836	998.561	11
0.830563	110.311	22
1.78968	36.1573	22
3.3601	134.701	22
2.18484	270.077	11
3.59059	12.0977	22
3.76294	98.5357	22
3.05422	159.318	22
0.0192369	999.352	11
1.24523	21.9881	22
2.75603	47.584	22
4.74427	32.7227	22
2.30771	23.5248	22
0.068164	999.184	11
3.14634	90.6556	22
2.04771	17.4061	22
1.90141	67.558	22
4.03653	196.736	22
0.155593	997.033	11
0.68134	64.08	22
0.200943	995.633	11
0.0662555	999.522	11
2.41882	336.068	11
0.0545962	998.921	11
3.72355	13.1664	22
2.80073	71.5203	22
0.0284516	998.52	11
4.14962	32.1845	22
1.66814	16.08	22
0.0385473	998.301	11
2.20138	310.923	11
3.02828	18.9767	22
2.94507	15.3898	22
0.156156	995.141	11
0.920856	13.708	22
3.23896	11.6034	22
2.7584	27.9362	22
3.34278	12.215	22
0.170971	996.992	11
0.163629	993.574	11
1.29934	41.2055	22
1.08033	135.793	22
3.30263	21.6614	22
2.90047	14.6234	22
2.1686	17.1638	22
1.43951	18.568	22
1.9945	14.149	22
0.0551457	994.042	11
3.24156	28.4209	22
3.17127	17.5266	22
1.89349	703.752	11
2.7361	33.6713	22
2.26921	27.3247	22
2.06009	35.1287	22
2.65567	188.821	22
4.18723	98.351	22
0.125691	991.655	11
0.507141	15.4789	22
2.5814	19.7201	22
3.28978	56.2288	22
1.12432	78.2411	22
3.25435	11.7815	22
1.60159	232.139	12
0.121788	995.667	11
1.69128	21.6681	22
1.91261	15.8397	22
2.49425	17.4507	22
0.461693	141.123	22
0.402626	75.5063	22
0.0902347	993.089	11
0.676755	18.2025	22
3.10091	18.2545	22
2.68651	378.093	11
1.00966	106.337	22
2.05315	11.1606	22
3.74118	10.7646	22
1.73306	33.3515	22
0.0638727	999.561	11
1.69422	49.6694	22
1.75306	817.954	11
2.85124	61.8213	22
0.329406	989.079	11
1.80677	663.799	11
0.997528	14.3543	22
0.562737	47.8751	22
0.0353146	999.035	11
0.0518931	999.033	11
1.53245	20.9133	22
2.39539	12.767	22
1.80007	8.79245	22
0.0903164	999.547	11
2.0309	612.887	11
1.48913	25.6157	22
0.10053	998.468	11
2.59672	249.629	12
2.6435	436.302	11
1.30366	14.8792	22
2.48384	35.4827	22
3.40317	182.74	22
0.0437718	998.873	11
3.56873	16.4282	22
1.9873	19.0974	22
2.61192	30.4043	22
1.64593	20.3193	22
2.43089	19.8822	22
0.705743	12.6598	22
1.0312	20.6563	22
0.798617	72.0201	22
0.109638	994.916	11
2.49826	295.081	11
1.69561	38.7114	22
0.341215	990.035	11
0.0598957	999.012	11
2.54183	324.24	11
2.44068	53.3332	22
0.678815	70.8879	22
2.0588	68.1583	22
1.81037	93.5083	22
0.120738	999.146	11
2.48936	29.928	22
0.0417005	999.214	11
1.18753	10.8561	22
0.457361	80.95	22
2.57289	20.4215	22
1.31385	22.539	22
1.63417	51.4323	22
2.10297	20.981	22
0.0598418	999.314	11
3.56379	13.8469	22
0.343159	54.0125	22
2.73272	548.617	11
0.079358	998.306	11
1.37246	25.1355	22
2.01455	668.461	11
1.33244	29.5163	22
0.0728117	999.523	11
0.16727	996.965	11
0.336045	967.439	11
3.48647	35.6818	22
2.69277	11.3937	22
3.30664	59.9684	22
2.04031	149.453	22
0.0745437	997.326	11
3.85177	276.583	11
5.17043	155.421	22
2.99746	35.7891	22
2.06954	13.1763	22
2.5953	26.8819	22
2.87083	15.9131	22
0.0805949	999.511	11
0.176199	997.608	11
0.0621371	995.643	11
0.0576851	999.506	11
1.47595	27.3704	22
3.11381	21.5003	22
3.06419	11.4499	22
2.41307	19.96	22
0.0351352	999.499	11
0.0284893	996.543	11
1.36267	19.2973	22
2.9687	17.7414	22
0.0966025	996.197	11
0.940737	51.1537	22
0.203492	996.041	11
0.543499	11.8716	22
1.63937	21.4771	22
0.946226	13.0829	22
2.03157	22.7746	22
3.19335	322.438	11
1.51151	18.3465	22
2.02793	14.0544	22
1.34556	17.0548	22
1.96572	30.5019	22
1.87358	29.0522	22
2.46184	625.582	11
0.0580087	995.727	11
1.70504	81.3161	22
2.61654	14.0196	22
3.53593	30.9945	22
1.9124	17.7634	22
0.106616	996.7	11
0.203848	995.318	11
0.127895	997.482	11
0.36956	191.667	22
0.178544	994.471	11
0.141474	995.995	11
2.57725	25.3546	22
0.101217	998.416	11
0.108821	996.994	11
0.150572	992.182	11
0.947523	24.1646	22
0.179998	996.523	11
3.02213	24.3396	22
2.8111	29.6759	22
0.0217758	999.236	11
0.863161	27.7006	22
3.27565	34.8983	22
2.98877	16.9519	22
0.0579379	998.118	11
0.107403	999.376	11
0.300779	986.66	11
0.782644	16.5188	22
1.15202	23.496	22
1.72413	12.7301	22
1.20483	51.6401	22
3.24718	27.752	22
3.16934	16.7306	22
1.15908	20.654	22
3.08035	30.5382	22
1.1994	17.1509	22
3.87572	11.2972	22
0.114306	998.592	11
0.129248	994.818	11
3.2294	35.7606	22
2.49359	149.855	22
0.165785	998.172	11
1.60417	35.4187	22
3.84466	40.587	22
2.60856	17.2645	22
1.57143	41.0527	22
0.0962329	998.565	11
2.01394	11.0443	22
2.76586	12.0539	22
2.89826	184.271	22
2.50793	15.8502	22
0.0906081	998.923	11
2.67723	636.74	11
2.34323	32.2759	22
3.28564	13.5609	22
0.0613664	999.275	11
2.30718	16.5769	22
3.00072	9.58183	22
3.66659	46.4819	22
2.57199	372.973	11
0.141531	997.135	11
3.32556	11.7145	22
5.32734	30.1908	22
1.65481	22.5578	22
2.08807	87.6597	22
0.773497	135.479	22
0.645286	10.5482	22
0.0497957	998.152	11
0.55606	256.276	11
0.0342552	997.749	11
3.45335	10.302	22
0.105699	998.188	11
0.225415	993.224	11
2.61366	12.0307	22
1.91957	87.1351	22
0.107043	997.421	11
0.937505	69.5993	22
3.14345	186.876	22
0.084953	999.336	11
0.106036	998.722	11
2.89657	25.916	22
0.122828	993.665	11
0.733372	38.0895	22
0.121226	994.547	11
0.121479	996.158	11
0.0707322	999.344	11
1.24882	20.92	22
2.77009	24.7144	22
3.38642	546.139	11
2.7402	21.016	22
1.86178	211.92	12
0.116931	999.494	11
1.35281	19.1305	22
1.37227	10.0773	22
2.58916	32.9342	22
2.1799	50.248	22
3.97761	20.3285	22
1.05972	15.1678	22
2.15941	24.7559	22
1.85217	40.022	22
0.0630125	999.045	11
3.63128	10.6937	22
2.56585	53.5757	22
0.0744219	999.41	11
1.50836	30.1991	22
2.37291	14.2745	22
2.21396	14.8066	22
1.02035	28.1342	22
2.95299	35.9572	22
0.0753099	999.112	11
3.68722	110.146	22
0.109193	998.334	11
1.57518	12.5949	22
2.13402	340.223	11
1.47614	32.2265	22
4.25002	25.7413	22
1.72122	30.9667	22
2.05026	18.1411	22
1.6213	13.3074	22
1.79936	15.267	22
2.98044	57.8276	22
0.558777	30.6645	22
3.02756	12.0672	22
3.58484	19.3231	22
2.23643	31.4056	22
0.0523877	999.489	11
1.47335	43.0998	22
1.62777	25.9487	22
2.70811	358.709	11
3.12716	239.575	12
0.600942	969.103	11
2.86656	37.3271	22
0.119962	994.049	11
1.72532	30.1219	22
0.466786	159.22	22
0.861007	54.3514	22
4.40263	15.5337	22
2.67052	301.918	11
2.60758	100.993	22
1.36616	57.2105	22
2.08435	90.2312	22
0.0751886	999.27	11
3.80431	82.3592	22
2.27603	27.6836	22
0.917222	923.672	11
0.215538	994.086	11
2.20722	15.2821	22
2.91954	10.1246	22
0.942515	17.0764	22
1.13472	17.7955	22
2.35939	33.9384	22
2.58721	319.488	11
3.61986	137.305	22
1.53056	20.7471	22
0.0513339	999.534	11
0.0332735	996.106	11
2.99835	12.5804	22
1.59452	858.683	11
0.0805308	999.36	11
4.06651	14.5195	22
3.80536	16.8609	22
1.73175	11.9163	22
1.96681	55.2839	22
2.7141	31.3502	22
1.83848	30.7501	22
2.42448	758.91	11
3.3194	152.255	22
3.17251	65.5872	22
3.47566	360.948	11
0.625251	22.1721	22
4.22938	15.6307	22
4.10261	26.0348	22
0.0974397	998.382	11
2.67536	18.7489	22
2.30686	12.6963	22
0.818991	84.1287	22
0.136766	997.545	11
2.84912	14.2875	22
0.142019	999.06	11
1.28072	16.9921	22
2.26541	287.791	11
0.0529318	998.488	11
2.20748	405.852	11
1.42347	13.5507	22
3.37126	55.5899	22
0.0192557	998.767	11
0.112411	997.994	11
0.0989398	999.224	11
0.999027	14.0983	22
2.76107	17.058	22
2.38028	95.025	22
2.65608	15.85	22
3.24911	16.3961	22
1.40329	63.4366	22
0.931993	12.7777	22
1.19854	12.1722	22
1.97116	16.8167	22
2.75146	35.3601	22
0.0728554	999.371	11
1.8769	19.9883	22
2.59365	10.7464	22
1.27366	74.0639	22
0.120747	998.197	11
1.00591	9.8895	22
3.32895	15.5614	22
0.117671	998.927	11
0.97878	24.1599	22
0.112998	998.094	11
0.112158	998.957	11
2.51591	6.4906	22
2.60651	284.668	11
2.27692	78.9726	22
1.74741	713.965	11
0.0990158	999.562	11
0.0299896	999.178	11
2.13132	14.0326	22
2.77246	17.9705	22
1.46598	18.0002	22
2.45531	12.3104	22
0.176723	995.335	11
2.87033	16.0096	22
3.19316	42.6455	22
1.23939	15.2177	22
1.59781	202.471	12
3.45108	26.7313	22
3.16101	10.3161	22
1.39108	18.1626	22
1.5784	7.31083	22
2.71626	44.5046	22
1.15254	42.9187	22
2.14613	452.815	11
1.57976	13.691	22
2.45265	48.9012	22
0.616997	14.3898	22
2.64803	31.6549	22
3.00302	51.3982	22
3.47825	15.1207	22
3.11196	284.638	11
0.088343	999.498	11
1.63066	17.6292	22
3.14962	208.63	12
3.50499	54.6261	22
0.661849	300.487	11
2.27228	35.7838	22
0.111894	999.314	11
3.54101	469.105	11
5.49671	155.962	22
0.847598	11.4577	22
5.07368	33.8082	22
3.17601	15.3012	22
0.109349	997.363	11
0.596904	973.669	11
0.115277	990.861	11
0.268428	983.837	11
3.71103	18.4054	22
3.1851	17.1499	22
3.03512	13.6981	22
2.9743	350.249	11
0.158661	995.175	11
1.93898	20.5521	22
0.0088137	998.612	11
0.127942	999.206	11
2.56411	20.2085	22
0.297864	118.454	22
2.21289	17.9846	22
1.99023	16.9554	22
3.45655	24.0182	22
3.87727	21.952	22
3.05971	14.2152	22
2.35297	65.0859	22
2.74342	184.148	22
0.0929014	999.256	11
3.64973	13.7973	22
3.69213	26.4475	22
2.86531	16.5545	22
2.11067	14.8714	22
3.08047	144.353	22
3.07005	34.2298	22
0.160572	998.616	11
0.735652	11.7148	22
0.109145	980.011	11
1.66213	53.543	22
1.76897	26.6807	22
0.0328699	997.403	11
0.782601	20.0516	22
1.41414	21.5527	22
0.365121	986.729	11
0.0994345	998.662	11
1.47176	15.8329	22
2.54012	16.4156	22
0.0696356	995.556	11
2.29546	19.6035	22
0.0803345	999.169	11
2.97697	150.103	22
[truncated: 8,001 more rows]

## Sheet: Fig6C
diff_lnOR	2.50%	97.50%	Treg_num
-0.251107	-0.27969	-0.225908	0.00595
0.00428624	-0.0968172	0.114637	0.073
0.0470533	-0.0493259	0.119237	0.583
-0.0399922	-0.0919898	0.0394477	0.961
0.0387347	-0.0376648	0.111383	1.36
0.0330851	-0.037579	0.126763	1.74
0.0333273	-0.0603568	0.105806	2.13
-0.00739633	-0.0866458	0.0817315	2.63
0.0588789	-0.0430394	0.166897	3.23
0.0382181	-0.0833907	0.194199	4.2

[truncated: 5 more sheets: Fig6D, Fig6E, Fig7A, Fig7B, Fig7C]
