# Supplementary material for: Inhibitory KIRs decrease HLA class II-mediated protection in Type 1 Diabetes
Source: PLoS Genet. 2024 Dec 26;20(12):e1011456. doi: 10.1371/journal.pgen.1011456 (PMC11741628; doi:10.1371/journal.pgen.1011456)
Supplement: S2 Data — (XLSX) [file pgen.1011456.s005.xlsx]

## Sheet: FigS12A
orig.ident	type	KIR	expression	reference	population
Case_2	CASE	KIR2DL1	0	monaco.fine	Natural killer cells
Case_2	CASE	KIR2DL1	0	monaco.fine	Natural killer cells
Case_2	CASE	KIR2DL1	0	monaco.fine	Natural killer cells
Case_2	CASE	KIR2DL1	0	monaco.fine	Natural killer cells
Case_2	CASE	KIR2DL1	0	monaco.fine	Natural killer cells
Case_2	CASE	KIR2DL1	0	monaco.fine	Natural killer cells
Case_2	CASE	KIR2DL1	0	monaco.fine	Natural killer cells
Case_2	CASE	KIR2DL1	2.06975	monaco.fine	Natural killer cells
Case_2	CASE	KIR2DL1	0	monaco.fine	Natural killer cells
Case_2	CASE	KIR2DL1	0	monaco.fine	Natural killer cells
Case_2	CASE	KIR2DL1	0	monaco.fine	Natural killer cells
Case_2	CASE	KIR2DL1	0	monaco.fine	Natural killer cells
Case_2	CASE	KIR2DL1	0	monaco.fine	Natural killer cells
Case_2	CASE	KIR2DL1	0	monaco.fine	Natural killer cells
Case_2	CASE	KIR2DL1	0	monaco.fine	Natural killer cells
Case_2	CASE	KIR2DL1	0	monaco.fine	Natural killer cells
Case_2	CASE	KIR2DL1	0	monaco.fine	Natural killer cells
Case_2	CASE	KIR2DL1	0	monaco.fine	Natural killer cells
Case_2	CASE	KIR2DL1	0	monaco.fine	Natural killer cells
Case_2	CASE	KIR2DL1	0	monaco.fine	Natural killer cells
Case_2	CASE	KIR2DL1	0	monaco.fine	Natural killer cells
Case_2	CASE	KIR2DL1	0	monaco.fine	Natural killer cells
Case_2	CASE	KIR2DL1	2.88275	monaco.fine	Natural killer cells
Case_2	CASE	KIR2DL1	0	monaco.fine	Natural killer cells
Case_2	CASE	KIR2DL1	0	monaco.fine	Natural killer cells
Case_2	CASE	KIR2DL1	0	monaco.fine	Natural killer cells
Case_2	CASE	KIR2DL1	0	monaco.fine	Natural killer cells
Case_2	CASE	KIR2DL1	0	monaco.fine	Natural killer cells
Case_2	CASE	KIR2DL1	0	monaco.fine	Natural killer cells
Case_2	CASE	KIR2DL1	0	monaco.fine	Natural killer cells
Case_2	CASE	KIR2DL1	0	monaco.fine	Natural killer cells
Case_2	CASE	KIR2DL1	0	monaco.fine	Natural killer cells
Case_2	CASE	KIR2DL1	0	monaco.fine	Natural killer cells
Case_3	CASE	KIR2DL1	2.76025	monaco.fine	Natural killer cells
Case_3	CASE	KIR2DL1	0	monaco.fine	Natural killer cells
Case_3	CASE	KIR2DL1	0	monaco.fine	Natural killer cells
Case_3	CASE	KIR2DL1	0	monaco.fine	Natural killer cells
Case_3	CASE	KIR2DL1	1.95505	monaco.fine	Natural killer cells
Case_3	CASE	KIR2DL1	0	monaco.fine	Natural killer cells
Case_3	CASE	KIR2DL1	0	monaco.fine	Natural killer cells
Case_3	CASE	KIR2DL1	0	monaco.fine	Natural killer cells
Case_3	CASE	KIR2DL1	1.57788	monaco.fine	Natural killer cells
Case_3	CASE	KIR2DL1	0	monaco.fine	Natural killer cells
Case_3	CASE	KIR2DL1	0	monaco.fine	Natural killer cells
Case_3	CASE	KIR2DL1	1.75127	monaco.fine	Natural killer cells
Case_3	CASE	KIR2DL1	0	monaco.fine	Natural killer cells
Case_3	CASE	KIR2DL1	0	monaco.fine	Natural killer cells
Case_3	CASE	KIR2DL1	1.76078	monaco.fine	Natural killer cells
Case_3	CASE	KIR2DL1	0	monaco.fine	Natural killer cells
Case_3	CASE	KIR2DL1	0	monaco.fine	Natural killer cells
Case_3	CASE	KIR2DL1	0	monaco.fine	Natural killer cells
Case_3	CASE	KIR2DL1	0	monaco.fine	Natural killer cells
Case_3	CASE	KIR2DL1	1.78019	monaco.fine	Natural killer cells
Case_3	CASE	KIR2DL1	0	monaco.fine	Natural killer cells
Case_3	CASE	KIR2DL1	2.97842	monaco.fine	Natural killer cells
Case_3	CASE	KIR2DL1	0	monaco.fine	Natural killer cells
Case_3	CASE	KIR2DL1	0	monaco.fine	Natural killer cells
Case_3	CASE	KIR2DL1	0	monaco.fine	Natural killer cells
Case_3	CASE	KIR2DL1	2.31821	monaco.fine	Natural killer cells
Case_3	CASE	KIR2DL1	0	monaco.fine	Natural killer cells
Case_3	CASE	KIR2DL1	0	monaco.fine	Natural killer cells
Case_3	CASE	KIR2DL1	0	monaco.fine	Natural killer cells
Case_3	CASE	KIR2DL1	0	monaco.fine	Natural killer cells
Case_3	CASE	KIR2DL1	0	monaco.fine	Natural killer cells
Case_3	CASE	KIR2DL1	0	monaco.fine	Natural killer cells
Case_3	CASE	KIR2DL1	0	monaco.fine	Natural killer cells
Case_3	CASE	KIR2DL1	0	monaco.fine	Natural killer cells
Case_3	CASE	KIR2DL1	0	monaco.fine	Natural killer cells
Case_3	CASE	KIR2DL1	0	monaco.fine	Natural killer cells
Case_3	CASE	KIR2DL1	0	monaco.fine	Natural killer cells
Case_3	CASE	KIR2DL1	0	monaco.fine	Natural killer cells
Case_3	CASE	KIR2DL1	0	monaco.fine	Natural killer cells
Case_3	CASE	KIR2DL1	1.72425	monaco.fine	Natural killer cells
Case_3	CASE	KIR2DL1	0	monaco.fine	Natural killer cells
Case_3	CASE	KIR2DL1	0	monaco.fine	Natural killer cells
Case_3	CASE	KIR2DL1	0	monaco.fine	Natural killer cells
Case_3	CASE	KIR2DL1	0	monaco.fine	Natural killer cells
Case_3	CASE	KIR2DL1	0	monaco.fine	Natural killer cells
Case_3	CASE	KIR2DL1	0	monaco.fine	Natural killer cells
Case_3	CASE	KIR2DL1	1.50548	monaco.fine	Natural killer cells
Case_3	CASE	KIR2DL1	0	monaco.fine	Natural killer cells
Case_3	CASE	KIR2DL1	0	monaco.fine	Natural killer cells
Case_3	CASE	KIR2DL1	1.71746	monaco.fine	Natural killer cells
Case_3	CASE	KIR2DL1	0	monaco.fine	Natural killer cells
Case_3	CASE	KIR2DL1	0	monaco.fine	Natural killer cells
Case_3	CASE	KIR2DL1	1.54923	monaco.fine	Natural killer cells
Case_3	CASE	KIR2DL1	0	monaco.fine	Natural killer cells
Case_3	CASE	KIR2DL1	0	monaco.fine	Natural killer cells
Case_3	CASE	KIR2DL1	0	monaco.fine	Natural killer cells
Case_3	CASE	KIR2DL1	0	monaco.fine	Natural killer cells
Case_3	CASE	KIR2DL1	0	monaco.fine	Natural killer cells
Case_3	CASE	KIR2DL1	0	monaco.fine	Natural killer cells
Case_3	CASE	KIR2DL1	0	monaco.fine	Natural killer cells
Case_3	CASE	KIR2DL1	0	monaco.fine	Natural killer cells
Case_3	CASE	KIR2DL1	0	monaco.fine	Natural killer cells
Case_3	CASE	KIR2DL1	2.65027	monaco.fine	Natural killer cells
Case_3	CASE	KIR2DL1	0	monaco.fine	Natural killer cells
Case_3	CASE	KIR2DL1	0	monaco.fine	Natural killer cells
Case_3	CASE	KIR2DL1	0	monaco.fine	Natural killer cells
Case_3	CASE	KIR2DL1	0	monaco.fine	Natural killer cells
Case_5	CASE	KIR2DL1	0	monaco.fine	Natural killer cells
Case_5	CASE	KIR2DL1	0	monaco.fine	Natural killer cells
Case_5	CASE	KIR2DL1	0	monaco.fine	Natural killer cells
Case_5	CASE	KIR2DL1	0	monaco.fine	Natural killer cells
Case_5	CASE	KIR2DL1	0	monaco.fine	Natural killer cells
Case_5	CASE	KIR2DL1	0	monaco.fine	Natural killer cells
Case_5	CASE	KIR2DL1	0	monaco.fine	Natural killer cells
Case_5	CASE	KIR2DL1	0	monaco.fine	Natural killer cells
Case_9	CASE	KIR2DL1	0	monaco.fine	Natural killer cells
Case_9	CASE	KIR2DL1	0	monaco.fine	Natural killer cells
Case_9	CASE	KIR2DL1	0	monaco.fine	Natural killer cells
Case_9	CASE	KIR2DL1	0	monaco.fine	Natural killer cells
Case_9	CASE	KIR2DL1	0	monaco.fine	Natural killer cells
Case_9	CASE	KIR2DL1	0	monaco.fine	Natural killer cells
Case_9	CASE	KIR2DL1	0	monaco.fine	Natural killer cells
Case_9	CASE	KIR2DL1	0	monaco.fine	Natural killer cells
Case_9	CASE	KIR2DL1	0	monaco.fine	Natural killer cells
Case_9	CASE	KIR2DL1	0	monaco.fine	Natural killer cells
Case_9	CASE	KIR2DL1	0	monaco.fine	Natural killer cells
Case_9	CASE	KIR2DL1	0	monaco.fine	Natural killer cells
Case_9	CASE	KIR2DL1	0	monaco.fine	Natural killer cells
Case_9	CASE	KIR2DL1	0	monaco.fine	Natural killer cells
Case_9	CASE	KIR2DL1	0	monaco.fine	Natural killer cells
Case_9	CASE	KIR2DL1	0	monaco.fine	Natural killer cells
Case_9	CASE	KIR2DL1	0	monaco.fine	Natural killer cells
Case_9	CASE	KIR2DL1	0	monaco.fine	Natural killer cells
Case_9	CASE	KIR2DL1	0	monaco.fine	Natural killer cells
Case_9	CASE	KIR2DL1	0	monaco.fine	Natural killer cells
Case_9	CASE	KIR2DL1	0	monaco.fine	Natural killer cells
Case_9	CASE	KIR2DL1	0	monaco.fine	Natural killer cells
Case_9	CASE	KIR2DL1	0	monaco.fine	Natural killer cells
Case_9	CASE	KIR2DL1	0	monaco.fine	Natural killer cells
Case_9	CASE	KIR2DL1	0	monaco.fine	Natural killer cells
Case_9	CASE	KIR2DL1	0	monaco.fine	Natural killer cells
Case_9	CASE	KIR2DL1	0	monaco.fine	Natural killer cells
Case_9	CASE	KIR2DL1	0	monaco.fine	Natural killer cells
Case_9	CASE	KIR2DL1	0	monaco.fine	Natural killer cells
Case_9	CASE	KIR2DL1	0	monaco.fine	Natural killer cells
Case_9	CASE	KIR2DL1	0	monaco.fine	Natural killer cells
Case_9	CASE	KIR2DL1	0	monaco.fine	Natural killer cells
Case_9	CASE	KIR2DL1	0	monaco.fine	Natural killer cells
Case_9	CASE	KIR2DL1	1.91997	monaco.fine	Natural killer cells
Case_9	CASE	KIR2DL1	0	monaco.fine	Natural killer cells
Case_9	CASE	KIR2DL1	0	monaco.fine	Natural killer cells
Case_9	CASE	KIR2DL1	0	monaco.fine	Natural killer cells
Case_9	CASE	KIR2DL1	0	monaco.fine	Natural killer cells
Case_9	CASE	KIR2DL1	0	monaco.fine	Natural killer cells
Case_9	CASE	KIR2DL1	0	monaco.fine	Natural killer cells
Case_9	CASE	KIR2DL1	0	monaco.fine	Natural killer cells
Case_9	CASE	KIR2DL1	0	monaco.fine	Natural killer cells
Case_9	CASE	KIR2DL1	0	monaco.fine	Natural killer cells
Case_9	CASE	KIR2DL1	0	monaco.fine	Natural killer cells
Case_9	CASE	KIR2DL1	0	monaco.fine	Natural killer cells
Case_9	CASE	KIR2DL1	0	monaco.fine	Natural killer cells
Case_9	CASE	KIR2DL1	0	monaco.fine	Natural killer cells
Case_9	CASE	KIR2DL1	0	monaco.fine	Natural killer cells
Case_9	CASE	KIR2DL1	0	monaco.fine	Natural killer cells
Case_9	CASE	KIR2DL1	0	monaco.fine	Natural killer cells
Case_9	CASE	KIR2DL1	0	monaco.fine	Natural killer cells
Case_9	CASE	KIR2DL1	0	monaco.fine	Natural killer cells
Case_9	CASE	KIR2DL1	0	monaco.fine	Natural killer cells
Case_9	CASE	KIR2DL1	0	monaco.fine	Natural killer cells
Case_9	CASE	KIR2DL1	0	monaco.fine	Natural killer cells
Case_9	CASE	KIR2DL1	0	monaco.fine	Natural killer cells
Case_9	CASE	KIR2DL1	0	monaco.fine	Natural killer cells
Case_9	CASE	KIR2DL1	0	monaco.fine	Natural killer cells
Case_9	CASE	KIR2DL1	0	monaco.fine	Natural killer cells
Case_9	CASE	KIR2DL1	0	monaco.fine	Natural killer cells
Case_9	CASE	KIR2DL1	0	monaco.fine	Natural killer cells
Case_9	CASE	KIR2DL1	0	monaco.fine	Natural killer cells
Case_9	CASE	KIR2DL1	0	monaco.fine	Natural killer cells
Case_9	CASE	KIR2DL1	0	monaco.fine	Natural killer cells
Case_9	CASE	KIR2DL1	0	monaco.fine	Natural killer cells
Case_9	CASE	KIR2DL1	0	monaco.fine	Natural killer cells
Case_9	CASE	KIR2DL1	0	monaco.fine	Natural killer cells
Case_9	CASE	KIR2DL1	0	monaco.fine	Natural killer cells
Case_9	CASE	KIR2DL1	0	monaco.fine	Natural killer cells
Case_9	CASE	KIR2DL1	0	monaco.fine	Natural killer cells
Case_9	CASE	KIR2DL1	0	monaco.fine	Natural killer cells
Case_9	CASE	KIR2DL1	0	monaco.fine	Natural killer cells
Case_9	CASE	KIR2DL1	0	monaco.fine	Natural killer cells
Case_9	CASE	KIR2DL1	0	monaco.fine	Natural killer cells
Case_9	CASE	KIR2DL1	0	monaco.fine	Natural killer cells
Case_9	CASE	KIR2DL1	0	monaco.fine	Natural killer cells
Case_9	CASE	KIR2DL1	0	monaco.fine	Natural killer cells
Case_9	CASE	KIR2DL1	0	monaco.fine	Natural killer cells
Case_9	CASE	KIR2DL1	0	monaco.fine	Natural killer cells
Case_9	CASE	KIR2DL1	0	monaco.fine	Natural killer cells
Case_9	CASE	KIR2DL1	0	monaco.fine	Natural killer cells
Case_9	CASE	KIR2DL1	0	monaco.fine	Natural killer cells
Case_9	CASE	KIR2DL1	0	monaco.fine	Natural killer cells
Case_9	CASE	KIR2DL1	0	monaco.fine	Natural killer cells
Case_9	CASE	KIR2DL1	0	monaco.fine	Natural killer cells
Case_9	CASE	KIR2DL1	0	monaco.fine	Natural killer cells
Case_9	CASE	KIR2DL1	0	monaco.fine	Natural killer cells
Case_9	CASE	KIR2DL1	0	monaco.fine	Natural killer cells
Case_9	CASE	KIR2DL1	0	monaco.fine	Natural killer cells
Case_9	CASE	KIR2DL1	0	monaco.fine	Natural killer cells
Case_9	CASE	KIR2DL1	0	monaco.fine	Natural killer cells
Case_9	CASE	KIR2DL1	0	monaco.fine	Natural killer cells
Case_9	CASE	KIR2DL1	0	monaco.fine	Natural killer cells
Case_9	CASE	KIR2DL1	0	monaco.fine	Natural killer cells
Case_9	CASE	KIR2DL1	0	monaco.fine	Natural killer cells
Case_9	CASE	KIR2DL1	0	monaco.fine	Natural killer cells
Case_9	CASE	KIR2DL1	0	monaco.fine	Natural killer cells
Case_9	CASE	KIR2DL1	0	monaco.fine	Natural killer cells
Case_9	CASE	KIR2DL1	0	monaco.fine	Natural killer cells
Case_9	CASE	KIR2DL1	0	monaco.fine	Natural killer cells
Case_9	CASE	KIR2DL1	0	monaco.fine	Natural killer cells
Case_9	CASE	KIR2DL1	0	monaco.fine	Natural killer cells
Case_9	CASE	KIR2DL1	0	monaco.fine	Natural killer cells
Case_9	CASE	KIR2DL1	0	monaco.fine	Natural killer cells
Case_9	CASE	KIR2DL1	0	monaco.fine	Natural killer cells
Case_9	CASE	KIR2DL1	0	monaco.fine	Natural killer cells
Case_9	CASE	KIR2DL1	0	monaco.fine	Natural killer cells
Case_9	CASE	KIR2DL1	0	monaco.fine	Natural killer cells
Case_9	CASE	KIR2DL1	0	monaco.fine	Natural killer cells
Case_9	CASE	KIR2DL1	0	monaco.fine	Natural killer cells
Case_9	CASE	KIR2DL1	0	monaco.fine	Natural killer cells
Case_9	CASE	KIR2DL1	0	monaco.fine	Natural killer cells
Case_9	CASE	KIR2DL1	0	monaco.fine	Natural killer cells
Case_9	CASE	KIR2DL1	0	monaco.fine	Natural killer cells
Case_9	CASE	KIR2DL1	1.82023	monaco.fine	Natural killer cells
Case_9	CASE	KIR2DL1	0	monaco.fine	Natural killer cells
Case_9	CASE	KIR2DL1	0	monaco.fine	Natural killer cells
Case_9	CASE	KIR2DL1	0	monaco.fine	Natural killer cells
Case_9	CASE	KIR2DL1	0	monaco.fine	Natural killer cells
Case_9	CASE	KIR2DL1	0	monaco.fine	Natural killer cells
Case_9	CASE	KIR2DL1	0	monaco.fine	Natural killer cells
Case_9	CASE	KIR2DL1	0	monaco.fine	Natural killer cells
Case_9	CASE	KIR2DL1	0	monaco.fine	Natural killer cells
Case_9	CASE	KIR2DL1	0	monaco.fine	Natural killer cells
Case_9	CASE	KIR2DL1	0	monaco.fine	Natural killer cells
Case_9	CASE	KIR2DL1	0	monaco.fine	Natural killer cells
Case_9	CASE	KIR2DL1	0	monaco.fine	Natural killer cells
Case_9	CASE	KIR2DL1	0	monaco.fine	Natural killer cells
Case_9	CASE	KIR2DL1	0	monaco.fine	Natural killer cells
Case_9	CASE	KIR2DL1	0	monaco.fine	Natural killer cells
Case_9	CASE	KIR2DL1	0	monaco.fine	Natural killer cells
Control_2	CONTROL	KIR2DL1	0	monaco.fine	Natural killer cells
Control_2	CONTROL	KIR2DL1	0	monaco.fine	Natural killer cells
Control_2	CONTROL	KIR2DL1	0	monaco.fine	Natural killer cells
Control_2	CONTROL	KIR2DL1	0	monaco.fine	Natural killer cells
Control_2	CONTROL	KIR2DL1	0	monaco.fine	Natural killer cells
Control_2	CONTROL	KIR2DL1	0	monaco.fine	Natural killer cells
Control_2	CONTROL	KIR2DL1	0	monaco.fine	Natural killer cells
Control_2	CONTROL	KIR2DL1	0	monaco.fine	Natural killer cells
Control_2	CONTROL	KIR2DL1	0	monaco.fine	Natural killer cells
Control_2	CONTROL	KIR2DL1	0	monaco.fine	Natural killer cells
Control_2	CONTROL	KIR2DL1	0	monaco.fine	Natural killer cells
Control_2	CONTROL	KIR2DL1	0	monaco.fine	Natural killer cells
Control_2	CONTROL	KIR2DL1	0	monaco.fine	Natural killer cells
Control_2	CONTROL	KIR2DL1	2.46951	monaco.fine	Natural killer cells
Control_2	CONTROL	KIR2DL1	0	monaco.fine	Natural killer cells
Control_2	CONTROL	KIR2DL1	0	monaco.fine	Natural killer cells
Control_2	CONTROL	KIR2DL1	0	monaco.fine	Natural killer cells
Control_2	CONTROL	KIR2DL1	0	monaco.fine	Natural killer cells
Control_2	CONTROL	KIR2DL1	0	monaco.fine	Natural killer cells
Control_2	CONTROL	KIR2DL1	0	monaco.fine	Natural killer cells
Control_2	CONTROL	KIR2DL1	0	monaco.fine	Natural killer cells
Control_2	CONTROL	KIR2DL1	0	monaco.fine	Natural killer cells
Control_2	CONTROL	KIR2DL1	0	monaco.fine	Natural killer cells
Control_2	CONTROL	KIR2DL1	0	monaco.fine	Natural killer cells
Control_2	CONTROL	KIR2DL1	0	monaco.fine	Natural killer cells
Control_2	CONTROL	KIR2DL1	0	monaco.fine	Natural killer cells
Control_2	CONTROL	KIR2DL1	0	monaco.fine	Natural killer cells
Control_2	CONTROL	KIR2DL1	0	monaco.fine	Natural killer cells
Control_2	CONTROL	KIR2DL1	0	monaco.fine	Natural killer cells
Control_2	CONTROL	KIR2DL1	0	monaco.fine	Natural killer cells
Control_2	CONTROL	KIR2DL1	0	monaco.fine	Natural killer cells
Control_2	CONTROL	KIR2DL1	1.75442	monaco.fine	Natural killer cells
Control_2	CONTROL	KIR2DL1	0	monaco.fine	Natural killer cells
Control_2	CONTROL	KIR2DL1	0	monaco.fine	Natural killer cells
Control_2	CONTROL	KIR2DL1	0	monaco.fine	Natural killer cells
Control_2	CONTROL	KIR2DL1	0	monaco.fine	Natural killer cells
Control_2	CONTROL	KIR2DL1	0	monaco.fine	Natural killer cells
Control_2	CONTROL	KIR2DL1	0	monaco.fine	Natural killer cells
Control_2	CONTROL	KIR2DL1	0	monaco.fine	Natural killer cells
Control_2	CONTROL	KIR2DL1	0	monaco.fine	Natural killer cells
Control_2	CONTROL	KIR2DL1	0	monaco.fine	Natural killer cells
Control_2	CONTROL	KIR2DL1	0	monaco.fine	Natural killer cells
Control_2	CONTROL	KIR2DL1	0	monaco.fine	Natural killer cells
Control_2	CONTROL	KIR2DL1	0	monaco.fine	Natural killer cells
Control_2	CONTROL	KIR2DL1	0	monaco.fine	Natural killer cells
Control_2	CONTROL	KIR2DL1	0	monaco.fine	Natural killer cells
Control_2	CONTROL	KIR2DL1	0	monaco.fine	Natural killer cells
Control_2	CONTROL	KIR2DL1	0	monaco.fine	Natural killer cells
Control_2	CONTROL	KIR2DL1	0	monaco.fine	Natural killer cells
Control_2	CONTROL	KIR2DL1	0	monaco.fine	Natural killer cells
Control_2	CONTROL	KIR2DL1	0	monaco.fine	Natural killer cells
Control_2	CONTROL	KIR2DL1	0	monaco.fine	Natural killer cells
Control_3	CONTROL	KIR2DL1	0	monaco.fine	Natural killer cells
Control_3	CONTROL	KIR2DL1	0	monaco.fine	Natural killer cells
Control_3	CONTROL	KIR2DL1	0	monaco.fine	Natural killer cells
Control_3	CONTROL	KIR2DL1	0	monaco.fine	Natural killer cells
Control_3	CONTROL	KIR2DL1	0	monaco.fine	Natural killer cells
Control_3	CONTROL	KIR2DL1	0	monaco.fine	Natural killer cells
Control_3	CONTROL	KIR2DL1	0	monaco.fine	Natural killer cells
Control_3	CONTROL	KIR2DL1	0	monaco.fine	Natural killer cells
Control_3	CONTROL	KIR2DL1	2.14794	monaco.fine	Natural killer cells
Control_3	CONTROL	KIR2DL1	0	monaco.fine	Natural killer cells
Control_3	CONTROL	KIR2DL1	0	monaco.fine	Natural killer cells
Control_3	CONTROL	KIR2DL1	0	monaco.fine	Natural killer cells
Control_3	CONTROL	KIR2DL1	0	monaco.fine	Natural killer cells
Control_3	CONTROL	KIR2DL1	0	monaco.fine	Natural killer cells
Control_3	CONTROL	KIR2DL1	0	monaco.fine	Natural killer cells
Control_3	CONTROL	KIR2DL1	0	monaco.fine	Natural killer cells
Control_3	CONTROL	KIR2DL1	0	monaco.fine	Natural killer cells
Control_3	CONTROL	KIR2DL1	0	monaco.fine	Natural killer cells
Control_3	CONTROL	KIR2DL1	0	monaco.fine	Natural killer cells
Control_3	CONTROL	KIR2DL1	0	monaco.fine	Natural killer cells
Control_3	CONTROL	KIR2DL1	0	monaco.fine	Natural killer cells
Control_3	CONTROL	KIR2DL1	0	monaco.fine	Natural killer cells
Control_3	CONTROL	KIR2DL1	0	monaco.fine	Natural killer cells
Control_3	CONTROL	KIR2DL1	0	monaco.fine	Natural killer cells
Control_3	CONTROL	KIR2DL1	0	monaco.fine	Natural killer cells
Control_3	CONTROL	KIR2DL1	0	monaco.fine	Natural killer cells
Control_3	CONTROL	KIR2DL1	0	monaco.fine	Natural killer cells
Control_3	CONTROL	KIR2DL1	0	monaco.fine	Natural killer cells
Control_3	CONTROL	KIR2DL1	0	monaco.fine	Natural killer cells
Control_3	CONTROL	KIR2DL1	0	monaco.fine	Natural killer cells
Control_3	CONTROL	KIR2DL1	0	monaco.fine	Natural killer cells
Control_3	CONTROL	KIR2DL1	0	monaco.fine	Natural killer cells
Control_3	CONTROL	KIR2DL1	0	monaco.fine	Natural killer cells
Control_3	CONTROL	KIR2DL1	0	monaco.fine	Natural killer cells
Control_3	CONTROL	KIR2DL1	0	monaco.fine	Natural killer cells
Control_3	CONTROL	KIR2DL1	0	monaco.fine	Natural killer cells
Control_3	CONTROL	KIR2DL1	0	monaco.fine	Natural killer cells
Control_3	CONTROL	KIR2DL1	2.2803	monaco.fine	Natural killer cells
Control_3	CONTROL	KIR2DL1	0	monaco.fine	Natural killer cells
Control_3	CONTROL	KIR2DL1	0	monaco.fine	Natural killer cells
Control_3	CONTROL	KIR2DL1	0	monaco.fine	Natural killer cells
Control_3	CONTROL	KIR2DL1	0	monaco.fine	Natural killer cells
Control_3	CONTROL	KIR2DL1	0	monaco.fine	Natural killer cells
Control_3	CONTROL	KIR2DL1	0	monaco.fine	Natural killer cells
Control_3	CONTROL	KIR2DL1	0	monaco.fine	Natural killer cells
Control_3	CONTROL	KIR2DL1	0	monaco.fine	Natural killer cells
Control_3	CONTROL	KIR2DL1	0	monaco.fine	Natural killer cells
Control_3	CONTROL	KIR2DL1	2.64661	monaco.fine	Natural killer cells
Control_3	CONTROL	KIR2DL1	0	monaco.fine	Natural killer cells
Control_3	CONTROL	KIR2DL1	0	monaco.fine	Natural killer cells
Control_3	CONTROL	KIR2DL1	0	monaco.fine	Natural killer cells
Control_5	CONTROL	KIR2DL1	0	monaco.fine	Natural killer cells
Control_5	CONTROL	KIR2DL1	0	monaco.fine	Natural killer cells
Control_5	CONTROL	KIR2DL1	0	monaco.fine	Natural killer cells
Control_5	CONTROL	KIR2DL1	0	monaco.fine	Natural killer cells
Control_5	CONTROL	KIR2DL1	0	monaco.fine	Natural killer cells
Control_5	CONTROL	KIR2DL1	0	monaco.fine	Natural killer cells
Control_5	CONTROL	KIR2DL1	0	monaco.fine	Natural killer cells
Control_5	CONTROL	KIR2DL1	0	monaco.fine	Natural killer cells
Control_5	CONTROL	KIR2DL1	0	monaco.fine	Natural killer cells
Control_5	CONTROL	KIR2DL1	0	monaco.fine	Natural killer cells
Control_5	CONTROL	KIR2DL1	0	monaco.fine	Natural killer cells
Control_5	CONTROL	KIR2DL1	0	monaco.fine	Natural killer cells
Control_5	CONTROL	KIR2DL1	0	monaco.fine	Natural killer cells
Control_5	CONTROL	KIR2DL1	0	monaco.fine	Natural killer cells
Control_5	CONTROL	KIR2DL1	0	monaco.fine	Natural killer cells
Control_5	CONTROL	KIR2DL1	0	monaco.fine	Natural killer cells
Control_5	CONTROL	KIR2DL1	0	monaco.fine	Natural killer cells
Control_5	CONTROL	KIR2DL1	0	monaco.fine	Natural killer cells
Control_5	CONTROL	KIR2DL1	0	monaco.fine	Natural killer cells
Control_5	CONTROL	KIR2DL1	0	monaco.fine	Natural killer cells
Control_5	CONTROL	KIR2DL1	0	monaco.fine	Natural killer cells
Control_5	CONTROL	KIR2DL1	0	monaco.fine	Natural killer cells
Control_5	CONTROL	KIR2DL1	0	monaco.fine	Natural killer cells
Control_5	CONTROL	KIR2DL1	0	monaco.fine	Natural killer cells
Control_5	CONTROL	KIR2DL1	0	monaco.fine	Natural killer cells
Control_5	CONTROL	KIR2DL1	0	monaco.fine	Natural killer cells
Control_5	CONTROL	KIR2DL1	0	monaco.fine	Natural killer cells
Control_5	CONTROL	KIR2DL1	0	monaco.fine	Natural killer cells
Control_5	CONTROL	KIR2DL1	0	monaco.fine	Natural killer cells
Control_5	CONTROL	KIR2DL1	0	monaco.fine	Natural killer cells
Control_5	CONTROL	KIR2DL1	0	monaco.fine	Natural killer cells
Control_5	CONTROL	KIR2DL1	0	monaco.fine	Natural killer cells
Control_5	CONTROL	KIR2DL1	0	monaco.fine	Natural killer cells
Control_5	CONTROL	KIR2DL1	0	monaco.fine	Natural killer cells
Control_5	CONTROL	KIR2DL1	0	monaco.fine	Natural killer cells
Control_5	CONTROL	KIR2DL1	0	monaco.fine	Natural killer cells
Control_5	CONTROL	KIR2DL1	0	monaco.fine	Natural killer cells
Control_5	CONTROL	KIR2DL1	0	monaco.fine	Natural killer cells
Control_5	CONTROL	KIR2DL1	0	monaco.fine	Natural killer cells
Control_5	CONTROL	KIR2DL1	0	monaco.fine	Natural killer cells
Control_5	CONTROL	KIR2DL1	0	monaco.fine	Natural killer cells
Control_5	CONTROL	KIR2DL1	0	monaco.fine	Natural killer cells
Control_5	CONTROL	KIR2DL1	0	monaco.fine	Natural killer cells
Control_5	CONTROL	KIR2DL1	0	monaco.fine	Natural killer cells
Control_5	CONTROL	KIR2DL1	0	monaco.fine	Natural killer cells
Control_5	CONTROL	KIR2DL1	0	monaco.fine	Natural killer cells
Control_5	CONTROL	KIR2DL1	0	monaco.fine	Natural killer cells
Control_5	CONTROL	KIR2DL1	0	monaco.fine	Natural killer cells
Control_5	CONTROL	KIR2DL1	0	monaco.fine	Natural killer cells
Control_5	CONTROL	KIR2DL1	0	monaco.fine	Natural killer cells
Control_5	CONTROL	KIR2DL1	0	monaco.fine	Natural killer cells
Control_5	CONTROL	KIR2DL1	0	monaco.fine	Natural killer cells
Control_5	CONTROL	KIR2DL1	0	monaco.fine	Natural killer cells
Control_5	CONTROL	KIR2DL1	0	monaco.fine	Natural killer cells
Control_5	CONTROL	KIR2DL1	0	monaco.fine	Natural killer cells
Control_5	CONTROL	KIR2DL1	0	monaco.fine	Natural killer cells
Control_5	CONTROL	KIR2DL1	0	monaco.fine	Natural killer cells
Control_5	CONTROL	KIR2DL1	0	monaco.fine	Natural killer cells
Control_5	CONTROL	KIR2DL1	0	monaco.fine	Natural killer cells
Control_5	CONTROL	KIR2DL1	0	monaco.fine	Natural killer cells
Control_5	CONTROL	KIR2DL1	0	monaco.fine	Natural killer cells
Control_5	CONTROL	KIR2DL1	0	monaco.fine	Natural killer cells
Control_5	CONTROL	KIR2DL1	0	monaco.fine	Natural killer cells
Control_5	CONTROL	KIR2DL1	0	monaco.fine	Natural killer cells
Control_5	CONTROL	KIR2DL1	0	monaco.fine	Natural killer cells
Control_5	CONTROL	KIR2DL1	0	monaco.fine	Natural killer cells
Control_5	CONTROL	KIR2DL1	0	monaco.fine	Natural killer cells
Control_5	CONTROL	KIR2DL1	0	monaco.fine	Natural killer cells
Control_5	CONTROL	KIR2DL1	0	monaco.fine	Natural killer cells
Control_5	CONTROL	KIR2DL1	0	monaco.fine	Natural killer cells
Control_5	CONTROL	KIR2DL1	0	monaco.fine	Natural killer cells
Control_5	CONTROL	KIR2DL1	0	monaco.fine	Natural killer cells
Control_5	CONTROL	KIR2DL1	0	monaco.fine	Natural killer cells
Control_5	CONTROL	KIR2DL1	0	monaco.fine	Natural killer cells
Control_5	CONTROL	KIR2DL1	0	monaco.fine	Natural killer cells
Control_5	CONTROL	KIR2DL1	0	monaco.fine	Natural killer cells
Control_5	CONTROL	KIR2DL1	0	monaco.fine	Natural killer cells
Control_5	CONTROL	KIR2DL1	0	monaco.fine	Natural killer cells
Control_5	CONTROL	KIR2DL1	0	monaco.fine	Natural killer cells
Control_5	CONTROL	KIR2DL1	0	monaco.fine	Natural killer cells
Control_5	CONTROL	KIR2DL1	0	monaco.fine	Natural killer cells
Control_5	CONTROL	KIR2DL1	0	monaco.fine	Natural killer cells
Control_5	CONTROL	KIR2DL1	0	monaco.fine	Natural killer cells
Control_5	CONTROL	KIR2DL1	0	monaco.fine	Natural killer cells
Control_9	CONTROL	KIR2DL1	0	monaco.fine	Natural killer cells
Control_9	CONTROL	KIR2DL1	1.8316	monaco.fine	Natural killer cells
Control_9	CONTROL	KIR2DL1	0	monaco.fine	Natural killer cells
Control_9	CONTROL	KIR2DL1	0	monaco.fine	Natural killer cells
Control_9	CONTROL	KIR2DL1	0	monaco.fine	Natural killer cells
Control_9	CONTROL	KIR2DL1	0	monaco.fine	Natural killer cells
Control_9	CONTROL	KIR2DL1	0	monaco.fine	Natural killer cells
Control_9	CONTROL	KIR2DL1	0	monaco.fine	Natural killer cells
Control_9	CONTROL	KIR2DL1	0	monaco.fine	Natural killer cells
Control_9	CONTROL	KIR2DL1	0	monaco.fine	Natural killer cells
Control_9	CONTROL	KIR2DL1	0	monaco.fine	Natural killer cells
Control_9	CONTROL	KIR2DL1	1.76118	monaco.fine	Natural killer cells
Control_9	CONTROL	KIR2DL1	0	monaco.fine	Natural killer cells
Control_9	CONTROL	KIR2DL1	0	monaco.fine	Natural killer cells
Control_9	CONTROL	KIR2DL1	0	monaco.fine	Natural killer cells
Control_9	CONTROL	KIR2DL1	0	monaco.fine	Natural killer cells
Control_9	CONTROL	KIR2DL1	0	monaco.fine	Natural killer cells
Control_9	CONTROL	KIR2DL1	0	monaco.fine	Natural killer cells
Control_9	CONTROL	KIR2DL1	0	monaco.fine	Natural killer cells
Control_9	CONTROL	KIR2DL1	0	monaco.fine	Natural killer cells
Control_9	CONTROL	KIR2DL1	0	monaco.fine	Natural killer cells
Control_9	CONTROL	KIR2DL1	0	monaco.fine	Natural killer cells
Control_9	CONTROL	KIR2DL1	0	monaco.fine	Natural killer cells
Control_9	CONTROL	KIR2DL1	0	monaco.fine	Natural killer cells
Control_9	CONTROL	KIR2DL1	0	monaco.fine	Natural killer cells
Control_9	CONTROL	KIR2DL1	0	monaco.fine	Natural killer cells
Control_9	CONTROL	KIR2DL1	0	monaco.fine	Natural killer cells
Control_9	CONTROL	KIR2DL1	0	monaco.fine	Natural killer cells
Control_9	CONTROL	KIR2DL1	0	monaco.fine	Natural killer cells
Control_9	CONTROL	KIR2DL1	0	monaco.fine	Natural killer cells
Control_9	CONTROL	KIR2DL1	0	monaco.fine	Natural killer cells
Control_9	CONTROL	KIR2DL1	0	monaco.fine	Natural killer cells
Control_9	CONTROL	KIR2DL1	0	monaco.fine	Natural killer cells
Control_9	CONTROL	KIR2DL1	0	monaco.fine	Natural killer cells
Control_9	CONTROL	KIR2DL1	0	monaco.fine	Natural killer cells
Control_9	CONTROL	KIR2DL1	0	monaco.fine	Natural killer cells
Control_9	CONTROL	KIR2DL1	0	monaco.fine	Natural killer cells
Control_9	CONTROL	KIR2DL1	0	monaco.fine	Natural killer cells
Control_9	CONTROL	KIR2DL1	0	monaco.fine	Natural killer cells
Control_9	CONTROL	KIR2DL1	0	monaco.fine	Natural killer cells
Control_9	CONTROL	KIR2DL1	0	monaco.fine	Natural killer cells
Control_9	CONTROL	KIR2DL1	0	monaco.fine	Natural killer cells
Control_9	CONTROL	KIR2DL1	0	monaco.fine	Natural killer cells
Control_9	CONTROL	KIR2DL1	0	monaco.fine	Natural killer cells
Control_9	CONTROL	KIR2DL1	0	monaco.fine	Natural killer cells
Control_9	CONTROL	KIR2DL1	0	monaco.fine	Natural killer cells
Control_9	CONTROL	KIR2DL1	0	monaco.fine	Natural killer cells
Control_9	CONTROL	KIR2DL1	0	monaco.fine	Natural killer cells
Control_9	CONTROL	KIR2DL1	0	monaco.fine	Natural killer cells
Control_9	CONTROL	KIR2DL1	0	monaco.fine	Natural killer cells
Control_9	CONTROL	KIR2DL1	0	monaco.fine	Natural killer cells
Control_9	CONTROL	KIR2DL1	0	monaco.fine	Natural killer cells
Control_9	CONTROL	KIR2DL1	0	monaco.fine	Natural killer cells
Control_9	CONTROL	KIR2DL1	0	monaco.fine	Natural killer cells
Control_9	CONTROL	KIR2DL1	0	monaco.fine	Natural killer cells
Control_9	CONTROL	KIR2DL1	0	monaco.fine	Natural killer cells
Control_9	CONTROL	KIR2DL1	0	monaco.fine	Natural killer cells
Control_9	CONTROL	KIR2DL1	0	monaco.fine	Natural killer cells
Control_9	CONTROL	KIR2DL1	0	monaco.fine	Natural killer cells
Control_9	CONTROL	KIR2DL1	0	monaco.fine	Natural killer cells
Control_9	CONTROL	KIR2DL1	0	monaco.fine	Natural killer cells
Control_9	CONTROL	KIR2DL1	0	monaco.fine	Natural killer cells
Control_9	CONTROL	KIR2DL1	0	monaco.fine	Natural killer cells
Control_9	CONTROL	KIR2DL1	0	monaco.fine	Natural killer cells
Control_9	CONTROL	KIR2DL1	0	monaco.fine	Natural killer cells
Control_9	CONTROL	KIR2DL1	0	monaco.fine	Natural killer cells
Control_9	CONTROL	KIR2DL1	0	monaco.fine	Natural killer cells
Control_9	CONTROL	KIR2DL1	0	monaco.fine	Natural killer cells
Control_9	CONTROL	KIR2DL1	0	monaco.fine	Natural killer cells
Control_9	CONTROL	KIR2DL1	0	monaco.fine	Natural killer cells
Control_9	CONTROL	KIR2DL1	0	monaco.fine	Natural killer cells
Control_9	CONTROL	KIR2DL1	0	monaco.fine	Natural killer cells
Control_9	CONTROL	KIR2DL1	0	monaco.fine	Natural killer cells
Control_9	CONTROL	KIR2DL1	0	monaco.fine	Natural killer cells
Control_9	CONTROL	KIR2DL1	0	monaco.fine	Natural killer cells
Control_9	CONTROL	KIR2DL1	0	monaco.fine	Natural killer cells
Control_9	CONTROL	KIR2DL1	0	monaco.fine	Natural killer cells
Control_9	CONTROL	KIR2DL1	0	monaco.fine	Natural killer cells
Control_9	CONTROL	KIR2DL1	0	monaco.fine	Natural killer cells
Control_9	CONTROL	KIR2DL1	0	monaco.fine	Natural killer cells
Control_9	CONTROL	KIR2DL1	0	monaco.fine	Natural killer cells
Control_9	CONTROL	KIR2DL1	0	monaco.fine	Natural killer cells
Control_9	CONTROL	KIR2DL1	0	monaco.fine	Natural killer cells
Control_9	CONTROL	KIR2DL1	0	monaco.fine	Natural killer cells
Control_9	CONTROL	KIR2DL1	0	monaco.fine	Natural killer cells
Control_9	CONTROL	KIR2DL1	1.76118	monaco.fine	Natural killer cells
Control_9	CONTROL	KIR2DL1	0	monaco.fine	Natural killer cells
Control_9	CONTROL	KIR2DL1	0	monaco.fine	Natural killer cells
Control_9	CONTROL	KIR2DL1	0	monaco.fine	Natural killer cells
Control_9	CONTROL	KIR2DL1	0	monaco.fine	Natural killer cells
Control_9	CONTROL	KIR2DL1	0	monaco.fine	Natural killer cells
Control_9	CONTROL	KIR2DL1	0	monaco.fine	Natural killer cells
Control_9	CONTROL	KIR2DL1	0	monaco.fine	Natural killer cells
Control_9	CONTROL	KIR2DL1	0	monaco.fine	Natural killer cells
Control_9	CONTROL	KIR2DL1	0	monaco.fine	Natural killer cells
Control_9	CONTROL	KIR2DL1	0	monaco.fine	Natural killer cells
Control_9	CONTROL	KIR2DL1	0	monaco.fine	Natural killer cells
Control_9	CONTROL	KIR2DL1	0	monaco.fine	Natural killer cells
Case_2	CASE	KIR2DL3	0	monaco.fine	Natural killer cells
Case_2	CASE	KIR2DL3	0	monaco.fine	Natural killer cells
Case_2	CASE	KIR2DL3	0	monaco.fine	Natural killer cells
Case_2	CASE	KIR2DL3	0	monaco.fine	Natural killer cells
Case_2	CASE	KIR2DL3	0	monaco.fine	Natural killer cells
Case_2	CASE	KIR2DL3	0	monaco.fine	Natural killer cells
Case_2	CASE	KIR2DL3	0	monaco.fine	Natural killer cells
Case_2	CASE	KIR2DL3	2.06975	monaco.fine	Natural killer cells
Case_2	CASE	KIR2DL3	0	monaco.fine	Natural killer cells
Case_2	CASE	KIR2DL3	0	monaco.fine	Natural killer cells
Case_2	CASE	KIR2DL3	0	monaco.fine	Natural killer cells
Case_2	CASE	KIR2DL3	0	monaco.fine	Natural killer cells
Case_2	CASE	KIR2DL3	0	monaco.fine	Natural killer cells
Case_2	CASE	KIR2DL3	0	monaco.fine	Natural killer cells
Case_2	CASE	KIR2DL3	0	monaco.fine	Natural killer cells
Case_2	CASE	KIR2DL3	0	monaco.fine	Natural killer cells
Case_2	CASE	KIR2DL3	0	monaco.fine	Natural killer cells
Case_2	CASE	KIR2DL3	0	monaco.fine	Natural killer cells
Case_2	CASE	KIR2DL3	0	monaco.fine	Natural killer cells
Case_2	CASE	KIR2DL3	0	monaco.fine	Natural killer cells
Case_2	CASE	KIR2DL3	2.30511	monaco.fine	Natural killer cells
Case_2	CASE	KIR2DL3	0	monaco.fine	Natural killer cells
Case_2	CASE	KIR2DL3	2.50489	monaco.fine	Natural killer cells
Case_2	CASE	KIR2DL3	0	monaco.fine	Natural killer cells
Case_2	CASE	KIR2DL3	0	monaco.fine	Natural killer cells
Case_2	CASE	KIR2DL3	0	monaco.fine	Natural killer cells
Case_2	CASE	KIR2DL3	0	monaco.fine	Natural killer cells
Case_2	CASE	KIR2DL3	0	monaco.fine	Natural killer cells
Case_2	CASE	KIR2DL3	0	monaco.fine	Natural killer cells
Case_2	CASE	KIR2DL3	0	monaco.fine	Natural killer cells
Case_2	CASE	KIR2DL3	0	monaco.fine	Natural killer cells
Case_2	CASE	KIR2DL3	0	monaco.fine	Natural killer cells
Case_2	CASE	KIR2DL3	0	monaco.fine	Natural killer cells
Case_3	CASE	KIR2DL3	2.12846	monaco.fine	Natural killer cells
Case_3	CASE	KIR2DL3	0	monaco.fine	Natural killer cells
Case_3	CASE	KIR2DL3	0	monaco.fine	Natural killer cells
Case_3	CASE	KIR2DL3	0	monaco.fine	Natural killer cells
Case_3	CASE	KIR2DL3	2.95454	monaco.fine	Natural killer cells
Case_3	CASE	KIR2DL3	0	monaco.fine	Natural killer cells
Case_3	CASE	KIR2DL3	0	monaco.fine	Natural killer cells
Case_3	CASE	KIR2DL3	0	monaco.fine	Natural killer cells
Case_3	CASE	KIR2DL3	0	monaco.fine	Natural killer cells
Case_3	CASE	KIR2DL3	0	monaco.fine	Natural killer cells
Case_3	CASE	KIR2DL3	0	monaco.fine	Natural killer cells
Case_3	CASE	KIR2DL3	1.75127	monaco.fine	Natural killer cells
Case_3	CASE	KIR2DL3	0	monaco.fine	Natural killer cells
Case_3	CASE	KIR2DL3	0	monaco.fine	Natural killer cells
Case_3	CASE	KIR2DL3	0	monaco.fine	Natural killer cells
Case_3	CASE	KIR2DL3	0	monaco.fine	Natural killer cells
Case_3	CASE	KIR2DL3	0	monaco.fine	Natural killer cells
Case_3	CASE	KIR2DL3	0	monaco.fine	Natural killer cells
Case_3	CASE	KIR2DL3	0	monaco.fine	Natural killer cells
Case_3	CASE	KIR2DL3	2.75956	monaco.fine	Natural killer cells
Case_3	CASE	KIR2DL3	0	monaco.fine	Natural killer cells
Case_3	CASE	KIR2DL3	0	monaco.fine	Natural killer cells
Case_3	CASE	KIR2DL3	0	monaco.fine	Natural killer cells
Case_3	CASE	KIR2DL3	0	monaco.fine	Natural killer cells
Case_3	CASE	KIR2DL3	0	monaco.fine	Natural killer cells
Case_3	CASE	KIR2DL3	1.71897	monaco.fine	Natural killer cells
Case_3	CASE	KIR2DL3	0	monaco.fine	Natural killer cells
Case_3	CASE	KIR2DL3	0	monaco.fine	Natural killer cells
Case_3	CASE	KIR2DL3	0	monaco.fine	Natural killer cells
Case_3	CASE	KIR2DL3	0	monaco.fine	Natural killer cells
Case_3	CASE	KIR2DL3	0	monaco.fine	Natural killer cells
Case_3	CASE	KIR2DL3	1.624	monaco.fine	Natural killer cells
Case_3	CASE	KIR2DL3	0	monaco.fine	Natural killer cells
Case_3	CASE	KIR2DL3	2.0146	monaco.fine	Natural killer cells
Case_3	CASE	KIR2DL3	0	monaco.fine	Natural killer cells
Case_3	CASE	KIR2DL3	0	monaco.fine	Natural killer cells
Case_3	CASE	KIR2DL3	0	monaco.fine	Natural killer cells
Case_3	CASE	KIR2DL3	0	monaco.fine	Natural killer cells
Case_3	CASE	KIR2DL3	0	monaco.fine	Natural killer cells
Case_3	CASE	KIR2DL3	0	monaco.fine	Natural killer cells
Case_3	CASE	KIR2DL3	0	monaco.fine	Natural killer cells
Case_3	CASE	KIR2DL3	0	monaco.fine	Natural killer cells
Case_3	CASE	KIR2DL3	0	monaco.fine	Natural killer cells
Case_3	CASE	KIR2DL3	0	monaco.fine	Natural killer cells
Case_3	CASE	KIR2DL3	0	monaco.fine	Natural killer cells
Case_3	CASE	KIR2DL3	0	monaco.fine	Natural killer cells
Case_3	CASE	KIR2DL3	2.44399	monaco.fine	Natural killer cells
Case_3	CASE	KIR2DL3	0	monaco.fine	Natural killer cells
Case_3	CASE	KIR2DL3	0	monaco.fine	Natural killer cells
Case_3	CASE	KIR2DL3	2.95915	monaco.fine	Natural killer cells
Case_3	CASE	KIR2DL3	0	monaco.fine	Natural killer cells
Case_3	CASE	KIR2DL3	0	monaco.fine	Natural killer cells
Case_3	CASE	KIR2DL3	0	monaco.fine	Natural killer cells
Case_3	CASE	KIR2DL3	0	monaco.fine	Natural killer cells
Case_3	CASE	KIR2DL3	1.85169	monaco.fine	Natural killer cells
Case_3	CASE	KIR2DL3	0	monaco.fine	Natural killer cells
Case_3	CASE	KIR2DL3	0	monaco.fine	Natural killer cells
Case_3	CASE	KIR2DL3	0	monaco.fine	Natural killer cells
Case_3	CASE	KIR2DL3	0	monaco.fine	Natural killer cells
Case_3	CASE	KIR2DL3	0	monaco.fine	Natural killer cells
Case_3	CASE	KIR2DL3	0	monaco.fine	Natural killer cells
Case_3	CASE	KIR2DL3	1.8691	monaco.fine	Natural killer cells
Case_3	CASE	KIR2DL3	2.92014	monaco.fine	Natural killer cells
Case_3	CASE	KIR2DL3	0	monaco.fine	Natural killer cells
Case_3	CASE	KIR2DL3	0	monaco.fine	Natural killer cells
Case_3	CASE	KIR2DL3	0	monaco.fine	Natural killer cells
Case_3	CASE	KIR2DL3	0	monaco.fine	Natural killer cells
Case_5	CASE	KIR2DL3	0	monaco.fine	Natural killer cells
Case_5	CASE	KIR2DL3	0	monaco.fine	Natural killer cells
Case_5	CASE	KIR2DL3	0	monaco.fine	Natural killer cells
Case_5	CASE	KIR2DL3	0	monaco.fine	Natural killer cells
Case_5	CASE	KIR2DL3	0	monaco.fine	Natural killer cells
Case_5	CASE	KIR2DL3	0	monaco.fine	Natural killer cells
Case_5	CASE	KIR2DL3	0	monaco.fine	Natural killer cells
Case_5	CASE	KIR2DL3	0	monaco.fine	Natural killer cells
Case_9	CASE	KIR2DL3	0	monaco.fine	Natural killer cells
Case_9	CASE	KIR2DL3	0	monaco.fine	Natural killer cells
Case_9	CASE	KIR2DL3	0	monaco.fine	Natural killer cells
Case_9	CASE	KIR2DL3	0	monaco.fine	Natural killer cells
Case_9	CASE	KIR2DL3	0	monaco.fine	Natural killer cells
Case_9	CASE	KIR2DL3	0	monaco.fine	Natural killer cells
Case_9	CASE	KIR2DL3	0	monaco.fine	Natural killer cells
Case_9	CASE	KIR2DL3	0	monaco.fine	Natural killer cells
Case_9	CASE	KIR2DL3	0	monaco.fine	Natural killer cells
Case_9	CASE	KIR2DL3	0	monaco.fine	Natural killer cells
Case_9	CASE	KIR2DL3	0	monaco.fine	Natural killer cells
Case_9	CASE	KIR2DL3	0	monaco.fine	Natural killer cells
Case_9	CASE	KIR2DL3	0	monaco.fine	Natural killer cells
Case_9	CASE	KIR2DL3	0	monaco.fine	Natural killer cells
Case_9	CASE	KIR2DL3	0	monaco.fine	Natural killer cells
Case_9	CASE	KIR2DL3	0	monaco.fine	Natural killer cells
Case_9	CASE	KIR2DL3	0	monaco.fine	Natural killer cells
Case_9	CASE	KIR2DL3	0	monaco.fine	Natural killer cells
Case_9	CASE	KIR2DL3	0	monaco.fine	Natural killer cells
Case_9	CASE	KIR2DL3	0	monaco.fine	Natural killer cells
Case_9	CASE	KIR2DL3	0	monaco.fine	Natural killer cells
Case_9	CASE	KIR2DL3	0	monaco.fine	Natural killer cells
Case_9	CASE	KIR2DL3	0	monaco.fine	Natural killer cells
Case_9	CASE	KIR2DL3	0	monaco.fine	Natural killer cells
Case_9	CASE	KIR2DL3	0	monaco.fine	Natural killer cells
Case_9	CASE	KIR2DL3	0	monaco.fine	Natural killer cells
Case_9	CASE	KIR2DL3	0	monaco.fine	Natural killer cells
Case_9	CASE	KIR2DL3	0	monaco.fine	Natural killer cells
Case_9	CASE	KIR2DL3	0	monaco.fine	Natural killer cells
Case_9	CASE	KIR2DL3	0	monaco.fine	Natural killer cells
Case_9	CASE	KIR2DL3	0	monaco.fine	Natural killer cells
Case_9	CASE	KIR2DL3	0	monaco.fine	Natural killer cells
Case_9	CASE	KIR2DL3	0	monaco.fine	Natural killer cells
Case_9	CASE	KIR2DL3	0	monaco.fine	Natural killer cells
Case_9	CASE	KIR2DL3	0	monaco.fine	Natural killer cells
Case_9	CASE	KIR2DL3	0	monaco.fine	Natural killer cells
Case_9	CASE	KIR2DL3	0	monaco.fine	Natural killer cells
Case_9	CASE	KIR2DL3	0	monaco.fine	Natural killer cells
Case_9	CASE	KIR2DL3	0	monaco.fine	Natural killer cells
Case_9	CASE	KIR2DL3	0	monaco.fine	Natural killer cells
Case_9	CASE	KIR2DL3	0	monaco.fine	Natural killer cells
Case_9	CASE	KIR2DL3	0	monaco.fine	Natural killer cells
Case_9	CASE	KIR2DL3	0	monaco.fine	Natural killer cells
Case_9	CASE	KIR2DL3	0	monaco.fine	Natural killer cells
Case_9	CASE	KIR2DL3	0	monaco.fine	Natural killer cells
Case_9	CASE	KIR2DL3	0	monaco.fine	Natural killer cells
Case_9	CASE	KIR2DL3	0	monaco.fine	Natural killer cells
Case_9	CASE	KIR2DL3	0	monaco.fine	Natural killer cells
Case_9	CASE	KIR2DL3	0	monaco.fine	Natural killer cells
Case_9	CASE	KIR2DL3	0	monaco.fine	Natural killer cells
Case_9	CASE	KIR2DL3	0	monaco.fine	Natural killer cells
Case_9	CASE	KIR2DL3	0	monaco.fine	Natural killer cells
Case_9	CASE	KIR2DL3	0	monaco.fine	Natural killer cells
Case_9	CASE	KIR2DL3	0	monaco.fine	Natural killer cells
Case_9	CASE	KIR2DL3	0	monaco.fine	Natural killer cells
Case_9	CASE	KIR2DL3	0	monaco.fine	Natural killer cells
Case_9	CASE	KIR2DL3	0	monaco.fine	Natural killer cells
Case_9	CASE	KIR2DL3	0	monaco.fine	Natural killer cells
Case_9	CASE	KIR2DL3	0	monaco.fine	Natural killer cells
Case_9	CASE	KIR2DL3	0	monaco.fine	Natural killer cells
Case_9	CASE	KIR2DL3	0	monaco.fine	Natural killer cells
Case_9	CASE	KIR2DL3	0	monaco.fine	Natural killer cells
Case_9	CASE	KIR2DL3	0	monaco.fine	Natural killer cells
Case_9	CASE	KIR2DL3	0	monaco.fine	Natural killer cells
Case_9	CASE	KIR2DL3	0	monaco.fine	Natural killer cells
Case_9	CASE	KIR2DL3	0	monaco.fine	Natural killer cells
Case_9	CASE	KIR2DL3	0	monaco.fine	Natural killer cells
Case_9	CASE	KIR2DL3	0	monaco.fine	Natural killer cells
Case_9	CASE	KIR2DL3	0	monaco.fine	Natural killer cells
Case_9	CASE	KIR2DL3	0	monaco.fine	Natural killer cells
Case_9	CASE	KIR2DL3	0	monaco.fine	Natural killer cells
Case_9	CASE	KIR2DL3	0	monaco.fine	Natural killer cells
Case_9	CASE	KIR2DL3	0	monaco.fine	Natural killer cells
Case_9	CASE	KIR2DL3	0	monaco.fine	Natural killer cells
Case_9	CASE	KIR2DL3	0	monaco.fine	Natural killer cells
Case_9	CASE	KIR2DL3	0	monaco.fine	Natural killer cells
Case_9	CASE	KIR2DL3	0	monaco.fine	Natural killer cells
Case_9	CASE	KIR2DL3	0	monaco.fine	Natural killer cells
Case_9	CASE	KIR2DL3	0	monaco.fine	Natural killer cells
Case_9	CASE	KIR2DL3	0	monaco.fine	Natural killer cells
Case_9	CASE	KIR2DL3	0	monaco.fine	Natural killer cells
Case_9	CASE	KIR2DL3	0	monaco.fine	Natural killer cells
Case_9	CASE	KIR2DL3	0	monaco.fine	Natural killer cells
Case_9	CASE	KIR2DL3	0	monaco.fine	Natural killer cells
Case_9	CASE	KIR2DL3	0	monaco.fine	Natural killer cells
Case_9	CASE	KIR2DL3	0	monaco.fine	Natural killer cells
Case_9	CASE	KIR2DL3	0	monaco.fine	Natural killer cells
Case_9	CASE	KIR2DL3	0	monaco.fine	Natural killer cells
Case_9	CASE	KIR2DL3	0	monaco.fine	Natural killer cells
Case_9	CASE	KIR2DL3	0	monaco.fine	Natural killer cells
Case_9	CASE	KIR2DL3	0	monaco.fine	Natural killer cells
Case_9	CASE	KIR2DL3	0	monaco.fine	Natural killer cells
Case_9	CASE	KIR2DL3	1.74813	monaco.fine	Natural killer cells
Case_9	CASE	KIR2DL3	0	monaco.fine	Natural killer cells
Case_9	CASE	KIR2DL3	0	monaco.fine	Natural killer cells
Case_9	CASE	KIR2DL3	0	monaco.fine	Natural killer cells
Case_9	CASE	KIR2DL3	0	monaco.fine	Natural killer cells
Case_9	CASE	KIR2DL3	0	monaco.fine	Natural killer cells
Case_9	CASE	KIR2DL3	0	monaco.fine	Natural killer cells
Case_9	CASE	KIR2DL3	0	monaco.fine	Natural killer cells
Case_9	CASE	KIR2DL3	0	monaco.fine	Natural killer cells
Case_9	CASE	KIR2DL3	0	monaco.fine	Natural killer cells
Case_9	CASE	KIR2DL3	0	monaco.fine	Natural killer cells
Case_9	CASE	KIR2DL3	1.6838	monaco.fine	Natural killer cells
Case_9	CASE	KIR2DL3	0	monaco.fine	Natural killer cells
Case_9	CASE	KIR2DL3	0	monaco.fine	Natural killer cells
Case_9	CASE	KIR2DL3	0	monaco.fine	Natural killer cells
Case_9	CASE	KIR2DL3	0	monaco.fine	Natural killer cells
Case_9	CASE	KIR2DL3	0	monaco.fine	Natural killer cells
Case_9	CASE	KIR2DL3	0	monaco.fine	Natural killer cells
Case_9	CASE	KIR2DL3	0	monaco.fine	Natural killer cells
Case_9	CASE	KIR2DL3	0	monaco.fine	Natural killer cells
Case_9	CASE	KIR2DL3	0	monaco.fine	Natural killer cells
Case_9	CASE	KIR2DL3	0	monaco.fine	Natural killer cells
Case_9	CASE	KIR2DL3	2.42892	monaco.fine	Natural killer cells
Case_9	CASE	KIR2DL3	0	monaco.fine	Natural killer cells
Case_9	CASE	KIR2DL3	0	monaco.fine	Natural killer cells
Case_9	CASE	KIR2DL3	0	monaco.fine	Natural killer cells
Case_9	CASE	KIR2DL3	0	monaco.fine	Natural killer cells
Case_9	CASE	KIR2DL3	0	monaco.fine	Natural killer cells
Case_9	CASE	KIR2DL3	0	monaco.fine	Natural killer cells
Case_9	CASE	KIR2DL3	0	monaco.fine	Natural killer cells
Case_9	CASE	KIR2DL3	0	monaco.fine	Natural killer cells
Case_9	CASE	KIR2DL3	0	monaco.fine	Natural killer cells
Case_9	CASE	KIR2DL3	0	monaco.fine	Natural killer cells
Case_9	CASE	KIR2DL3	0	monaco.fine	Natural killer cells
Case_9	CASE	KIR2DL3	0	monaco.fine	Natural killer cells
Case_9	CASE	KIR2DL3	0	monaco.fine	Natural killer cells
Case_9	CASE	KIR2DL3	0	monaco.fine	Natural killer cells
Case_9	CASE	KIR2DL3	0	monaco.fine	Natural killer cells
Case_9	CASE	KIR2DL3	0	monaco.fine	Natural killer cells
Control_2	CONTROL	KIR2DL3	0	monaco.fine	Natural killer cells
Control_2	CONTROL	KIR2DL3	0	monaco.fine	Natural killer cells
Control_2	CONTROL	KIR2DL3	0	monaco.fine	Natural killer cells
Control_2	CONTROL	KIR2DL3	0	monaco.fine	Natural killer cells
Control_2	CONTROL	KIR2DL3	0	monaco.fine	Natural killer cells
Control_2	CONTROL	KIR2DL3	2.42656	monaco.fine	Natural killer cells
Control_2	CONTROL	KIR2DL3	0	monaco.fine	Natural killer cells
Control_2	CONTROL	KIR2DL3	0	monaco.fine	Natural killer cells
Control_2	CONTROL	KIR2DL3	0	monaco.fine	Natural killer cells
Control_2	CONTROL	KIR2DL3	0	monaco.fine	Natural killer cells
Control_2	CONTROL	KIR2DL3	0	monaco.fine	Natural killer cells
Control_2	CONTROL	KIR2DL3	0	monaco.fine	Natural killer cells
Control_2	CONTROL	KIR2DL3	0	monaco.fine	Natural killer cells
Control_2	CONTROL	KIR2DL3	2.46951	monaco.fine	Natural killer cells
Control_2	CONTROL	KIR2DL3	0	monaco.fine	Natural killer cells
Control_2	CONTROL	KIR2DL3	0	monaco.fine	Natural killer cells
Control_2	CONTROL	KIR2DL3	0	monaco.fine	Natural killer cells
Control_2	CONTROL	KIR2DL3	0	monaco.fine	Natural killer cells
Control_2	CONTROL	KIR2DL3	1.8535	monaco.fine	Natural killer cells
Control_2	CONTROL	KIR2DL3	0	monaco.fine	Natural killer cells
Control_2	CONTROL	KIR2DL3	0	monaco.fine	Natural killer cells
Control_2	CONTROL	KIR2DL3	0	monaco.fine	Natural killer cells
Control_2	CONTROL	KIR2DL3	0	monaco.fine	Natural killer cells
Control_2	CONTROL	KIR2DL3	0	monaco.fine	Natural killer cells
Control_2	CONTROL	KIR2DL3	0	monaco.fine	Natural killer cells
Control_2	CONTROL	KIR2DL3	0	monaco.fine	Natural killer cells
Control_2	CONTROL	KIR2DL3	0	monaco.fine	Natural killer cells
Control_2	CONTROL	KIR2DL3	0	monaco.fine	Natural killer cells
Control_2	CONTROL	KIR2DL3	0	monaco.fine	Natural killer cells
Control_2	CONTROL	KIR2DL3	0	monaco.fine	Natural killer cells
Control_2	CONTROL	KIR2DL3	0	monaco.fine	Natural killer cells
Control_2	CONTROL	KIR2DL3	0	monaco.fine	Natural killer cells
Control_2	CONTROL	KIR2DL3	0	monaco.fine	Natural killer cells
Control_2	CONTROL	KIR2DL3	0	monaco.fine	Natural killer cells
Control_2	CONTROL	KIR2DL3	0	monaco.fine	Natural killer cells
Control_2	CONTROL	KIR2DL3	0	monaco.fine	Natural killer cells
Control_2	CONTROL	KIR2DL3	0	monaco.fine	Natural killer cells
Control_2	CONTROL	KIR2DL3	0	monaco.fine	Natural killer cells
Control_2	CONTROL	KIR2DL3	0	monaco.fine	Natural killer cells
Control_2	CONTROL	KIR2DL3	0	monaco.fine	Natural killer cells
Control_2	CONTROL	KIR2DL3	2.3502	monaco.fine	Natural killer cells
Control_2	CONTROL	KIR2DL3	0	monaco.fine	Natural killer cells
Control_2	CONTROL	KIR2DL3	0	monaco.fine	Natural killer cells
Control_2	CONTROL	KIR2DL3	0	monaco.fine	Natural killer cells
Control_2	CONTROL	KIR2DL3	0	monaco.fine	Natural killer cells
Control_2	CONTROL	KIR2DL3	0	monaco.fine	Natural killer cells
Control_2	CONTROL	KIR2DL3	0	monaco.fine	Natural killer cells
Control_2	CONTROL	KIR2DL3	0	monaco.fine	Natural killer cells
Control_2	CONTROL	KIR2DL3	0	monaco.fine	Natural killer cells
Control_2	CONTROL	KIR2DL3	0	monaco.fine	Natural killer cells
Control_2	CONTROL	KIR2DL3	0	monaco.fine	Natural killer cells
Control_2	CONTROL	KIR2DL3	0	monaco.fine	Natural killer cells
Control_3	CONTROL	KIR2DL3	0	monaco.fine	Natural killer cells
Control_3	CONTROL	KIR2DL3	0	monaco.fine	Natural killer cells
Control_3	CONTROL	KIR2DL3	0	monaco.fine	Natural killer cells
Control_3	CONTROL	KIR2DL3	0	monaco.fine	Natural killer cells
Control_3	CONTROL	KIR2DL3	0	monaco.fine	Natural killer cells
Control_3	CONTROL	KIR2DL3	0	monaco.fine	Natural killer cells
Control_3	CONTROL	KIR2DL3	0	monaco.fine	Natural killer cells
Control_3	CONTROL	KIR2DL3	0	monaco.fine	Natural killer cells
Control_3	CONTROL	KIR2DL3	2.14794	monaco.fine	Natural killer cells
Control_3	CONTROL	KIR2DL3	0	monaco.fine	Natural killer cells
Control_3	CONTROL	KIR2DL3	0	monaco.fine	Natural killer cells
Control_3	CONTROL	KIR2DL3	0	monaco.fine	Natural killer cells
Control_3	CONTROL	KIR2DL3	0	monaco.fine	Natural killer cells
Control_3	CONTROL	KIR2DL3	0	monaco.fine	Natural killer cells
Control_3	CONTROL	KIR2DL3	0	monaco.fine	Natural killer cells
Control_3	CONTROL	KIR2DL3	0	monaco.fine	Natural killer cells
Control_3	CONTROL	KIR2DL3	0	monaco.fine	Natural killer cells
Control_3	CONTROL	KIR2DL3	0	monaco.fine	Natural killer cells
Control_3	CONTROL	KIR2DL3	0	monaco.fine	Natural killer cells
Control_3	CONTROL	KIR2DL3	0	monaco.fine	Natural killer cells
Control_3	CONTROL	KIR2DL3	0	monaco.fine	Natural killer cells
Control_3	CONTROL	KIR2DL3	0	monaco.fine	Natural killer cells
Control_3	CONTROL	KIR2DL3	1.80225	monaco.fine	Natural killer cells
Control_3	CONTROL	KIR2DL3	0	monaco.fine	Natural killer cells
Control_3	CONTROL	KIR2DL3	0	monaco.fine	Natural killer cells
Control_3	CONTROL	KIR2DL3	0	monaco.fine	Natural killer cells
Control_3	CONTROL	KIR2DL3	0	monaco.fine	Natural killer cells
Control_3	CONTROL	KIR2DL3	0	monaco.fine	Natural killer cells
Control_3	CONTROL	KIR2DL3	0	monaco.fine	Natural killer cells
Control_3	CONTROL	KIR2DL3	0	monaco.fine	Natural killer cells
Control_3	CONTROL	KIR2DL3	0	monaco.fine	Natural killer cells
Control_3	CONTROL	KIR2DL3	0	monaco.fine	Natural killer cells
Control_3	CONTROL	KIR2DL3	0	monaco.fine	Natural killer cells
Control_3	CONTROL	KIR2DL3	0	monaco.fine	Natural killer cells
Control_3	CONTROL	KIR2DL3	0	monaco.fine	Natural killer cells
Control_3	CONTROL	KIR2DL3	2.16653	monaco.fine	Natural killer cells
Control_3	CONTROL	KIR2DL3	0	monaco.fine	Natural killer cells
Control_3	CONTROL	KIR2DL3	0	monaco.fine	Natural killer cells
Control_3	CONTROL	KIR2DL3	0	monaco.fine	Natural killer cells
Control_3	CONTROL	KIR2DL3	0	monaco.fine	Natural killer cells
Control_3	CONTROL	KIR2DL3	0	monaco.fine	Natural killer cells
Control_3	CONTROL	KIR2DL3	0	monaco.fine	Natural killer cells
Control_3	CONTROL	KIR2DL3	0	monaco.fine	Natural killer cells
Control_3	CONTROL	KIR2DL3	1.75245	monaco.fine	Natural killer cells
Control_3	CONTROL	KIR2DL3	0	monaco.fine	Natural killer cells
Control_3	CONTROL	KIR2DL3	0	monaco.fine	Natural killer cells
Control_3	CONTROL	KIR2DL3	0	monaco.fine	Natural killer cells
Control_3	CONTROL	KIR2DL3	0	monaco.fine	Natural killer cells
Control_3	CONTROL	KIR2DL3	1.62563	monaco.fine	Natural killer cells
Control_3	CONTROL	KIR2DL3	0	monaco.fine	Natural killer cells
Control_3	CONTROL	KIR2DL3	0	monaco.fine	Natural killer cells
Control_5	CONTROL	KIR2DL3	0	monaco.fine	Natural killer cells
Control_5	CONTROL	KIR2DL3	0	monaco.fine	Natural killer cells
Control_5	CONTROL	KIR2DL3	0	monaco.fine	Natural killer cells
Control_5	CONTROL	KIR2DL3	0	monaco.fine	Natural killer cells
Control_5	CONTROL	KIR2DL3	0	monaco.fine	Natural killer cells
Control_5	CONTROL	KIR2DL3	0	monaco.fine	Natural killer cells
Control_5	CONTROL	KIR2DL3	0	monaco.fine	Natural killer cells
Control_5	CONTROL	KIR2DL3	0	monaco.fine	Natural killer cells
Control_5	CONTROL	KIR2DL3	0	monaco.fine	Natural killer cells
Control_5	CONTROL	KIR2DL3	0	monaco.fine	Natural killer cells
Control_5	CONTROL	KIR2DL3	0	monaco.fine	Natural killer cells
Control_5	CONTROL	KIR2DL3	0	monaco.fine	Natural killer cells
Control_5	CONTROL	KIR2DL3	0	monaco.fine	Natural killer cells
Control_5	CONTROL	KIR2DL3	0	monaco.fine	Natural killer cells
Control_5	CONTROL	KIR2DL3	0	monaco.fine	Natural killer cells
Control_5	CONTROL	KIR2DL3	0	monaco.fine	Natural killer cells
Control_5	CONTROL	KIR2DL3	0	monaco.fine	Natural killer cells
Control_5	CONTROL	KIR2DL3	0	monaco.fine	Natural killer cells
Control_5	CONTROL	KIR2DL3	0	monaco.fine	Natural killer cells
Control_5	CONTROL	KIR2DL3	0	monaco.fine	Natural killer cells
Control_5	CONTROL	KIR2DL3	0	monaco.fine	Natural killer cells
Control_5	CONTROL	KIR2DL3	0	monaco.fine	Natural killer cells
Control_5	CONTROL	KIR2DL3	0	monaco.fine	Natural killer cells
Control_5	CONTROL	KIR2DL3	0	monaco.fine	Natural killer cells
Control_5	CONTROL	KIR2DL3	0	monaco.fine	Natural killer cells
Control_5	CONTROL	KIR2DL3	0	monaco.fine	Natural killer cells
Control_5	CONTROL	KIR2DL3	0	monaco.fine	Natural killer cells
Control_5	CONTROL	KIR2DL3	0	monaco.fine	Natural killer cells
Control_5	CONTROL	KIR2DL3	0	monaco.fine	Natural killer cells
Control_5	CONTROL	KIR2DL3	1.79218	monaco.fine	Natural killer cells
Control_5	CONTROL	KIR2DL3	1.88126	monaco.fine	Natural killer cells
Control_5	CONTROL	KIR2DL3	0	monaco.fine	Natural killer cells
Control_5	CONTROL	KIR2DL3	0	monaco.fine	Natural killer cells
Control_5	CONTROL	KIR2DL3	0	monaco.fine	Natural killer cells
Control_5	CONTROL	KIR2DL3	0	monaco.fine	Natural killer cells
Control_5	CONTROL	KIR2DL3	0	monaco.fine	Natural killer cells
Control_5	CONTROL	KIR2DL3	0	monaco.fine	Natural killer cells
Control_5	CONTROL	KIR2DL3	0	monaco.fine	Natural killer cells
Control_5	CONTROL	KIR2DL3	0	monaco.fine	Natural killer cells
Control_5	CONTROL	KIR2DL3	2.3178	monaco.fine	Natural killer cells
Control_5	CONTROL	KIR2DL3	0	monaco.fine	Natural killer cells
Control_5	CONTROL	KIR2DL3	0	monaco.fine	Natural killer cells
Control_5	CONTROL	KIR2DL3	0	monaco.fine	Natural killer cells
Control_5	CONTROL	KIR2DL3	0	monaco.fine	Natural killer cells
Control_5	CONTROL	KIR2DL3	0	monaco.fine	Natural killer cells
Control_5	CONTROL	KIR2DL3	0	monaco.fine	Natural killer cells
Control_5	CONTROL	KIR2DL3	0	monaco.fine	Natural killer cells
Control_5	CONTROL	KIR2DL3	0	monaco.fine	Natural killer cells
Control_5	CONTROL	KIR2DL3	0	monaco.fine	Natural killer cells
Control_5	CONTROL	KIR2DL3	0	monaco.fine	Natural killer cells
Control_5	CONTROL	KIR2DL3	0	monaco.fine	Natural killer cells
Control_5	CONTROL	KIR2DL3	0	monaco.fine	Natural killer cells
Control_5	CONTROL	KIR2DL3	0	monaco.fine	Natural killer cells
Control_5	CONTROL	KIR2DL3	0	monaco.fine	Natural killer cells
Control_5	CONTROL	KIR2DL3	0	monaco.fine	Natural killer cells
Control_5	CONTROL	KIR2DL3	0	monaco.fine	Natural killer cells
Control_5	CONTROL	KIR2DL3	0	monaco.fine	Natural killer cells
Control_5	CONTROL	KIR2DL3	0	monaco.fine	Natural killer cells
Control_5	CONTROL	KIR2DL3	0	monaco.fine	Natural killer cells
Control_5	CONTROL	KIR2DL3	0	monaco.fine	Natural killer cells
Control_5	CONTROL	KIR2DL3	2.39427	monaco.fine	Natural killer cells
Control_5	CONTROL	KIR2DL3	0	monaco.fine	Natural killer cells
Control_5	CONTROL	KIR2DL3	0	monaco.fine	Natural killer cells
Control_5	CONTROL	KIR2DL3	0	monaco.fine	Natural killer cells
Control_5	CONTROL	KIR2DL3	0	monaco.fine	Natural killer cells
Control_5	CONTROL	KIR2DL3	0	monaco.fine	Natural killer cells
Control_5	CONTROL	KIR2DL3	0	monaco.fine	Natural killer cells
Control_5	CONTROL	KIR2DL3	0	monaco.fine	Natural killer cells
Control_5	CONTROL	KIR2DL3	0	monaco.fine	Natural killer cells
Control_5	CONTROL	KIR2DL3	0	monaco.fine	Natural killer cells
Control_5	CONTROL	KIR2DL3	0	monaco.fine	Natural killer cells
Control_5	CONTROL	KIR2DL3	0	monaco.fine	Natural killer cells
Control_5	CONTROL	KIR2DL3	1.5625	monaco.fine	Natural killer cells
Control_5	CONTROL	KIR2DL3	0	monaco.fine	Natural killer cells
Control_5	CONTROL	KIR2DL3	0	monaco.fine	Natural killer cells
Control_5	CONTROL	KIR2DL3	0	monaco.fine	Natural killer cells
Control_5	CONTROL	KIR2DL3	0	monaco.fine	Natural killer cells
Control_5	CONTROL	KIR2DL3	0	monaco.fine	Natural killer cells
Control_5	CONTROL	KIR2DL3	0	monaco.fine	Natural killer cells
Control_5	CONTROL	KIR2DL3	0	monaco.fine	Natural killer cells
Control_5	CONTROL	KIR2DL3	0	monaco.fine	Natural killer cells
Control_5	CONTROL	KIR2DL3	1.86817	monaco.fine	Natural killer cells
Control_5	CONTROL	KIR2DL3	0	monaco.fine	Natural killer cells
Control_5	CONTROL	KIR2DL3	0	monaco.fine	Natural killer cells
Control_9	CONTROL	KIR2DL3	0	monaco.fine	Natural killer cells
Control_9	CONTROL	KIR2DL3	0	monaco.fine	Natural killer cells
Control_9	CONTROL	KIR2DL3	0	monaco.fine	Natural killer cells
Control_9	CONTROL	KIR2DL3	0	monaco.fine	Natural killer cells
Control_9	CONTROL	KIR2DL3	0	monaco.fine	Natural killer cells
Control_9	CONTROL	KIR2DL3	2.27246	monaco.fine	Natural killer cells
Control_9	CONTROL	KIR2DL3	0	monaco.fine	Natural killer cells
Control_9	CONTROL	KIR2DL3	0	monaco.fine	Natural killer cells
Control_9	CONTROL	KIR2DL3	0	monaco.fine	Natural killer cells
Control_9	CONTROL	KIR2DL3	0	monaco.fine	Natural killer cells
Control_9	CONTROL	KIR2DL3	0	monaco.fine	Natural killer cells
Control_9	CONTROL	KIR2DL3	1.76118	monaco.fine	Natural killer cells
Control_9	CONTROL	KIR2DL3	1.84493	monaco.fine	Natural killer cells
Control_9	CONTROL	KIR2DL3	0	monaco.fine	Natural killer cells
Control_9	CONTROL	KIR2DL3	0	monaco.fine	Natural killer cells
Control_9	CONTROL	KIR2DL3	0	monaco.fine	Natural killer cells
Control_9	CONTROL	KIR2DL3	0	monaco.fine	Natural killer cells
Control_9	CONTROL	KIR2DL3	0	monaco.fine	Natural killer cells
Control_9	CONTROL	KIR2DL3	0	monaco.fine	Natural killer cells
Control_9	CONTROL	KIR2DL3	0	monaco.fine	Natural killer cells
Control_9	CONTROL	KIR2DL3	0	monaco.fine	Natural killer cells
Control_9	CONTROL	KIR2DL3	0	monaco.fine	Natural killer cells
Control_9	CONTROL	KIR2DL3	1.8409	monaco.fine	Natural killer cells
Control_9	CONTROL	KIR2DL3	0	monaco.fine	Natural killer cells
Control_9	CONTROL	KIR2DL3	0	monaco.fine	Natural killer cells
Control_9	CONTROL	KIR2DL3	0	monaco.fine	Natural killer cells
Control_9	CONTROL	KIR2DL3	0	monaco.fine	Natural killer cells
Control_9	CONTROL	KIR2DL3	0	monaco.fine	Natural killer cells
Control_9	CONTROL	KIR2DL3	1.80522	monaco.fine	Natural killer cells
Control_9	CONTROL	KIR2DL3	0	monaco.fine	Natural killer cells
Control_9	CONTROL	KIR2DL3	0	monaco.fine	Natural killer cells
Control_9	CONTROL	KIR2DL3	0	monaco.fine	Natural killer cells
Control_9	CONTROL	KIR2DL3	0	monaco.fine	Natural killer cells
Control_9	CONTROL	KIR2DL3	0	monaco.fine	Natural killer cells
Control_9	CONTROL	KIR2DL3	0	monaco.fine	Natural killer cells
Control_9	CONTROL	KIR2DL3	0	monaco.fine	Natural killer cells
Control_9	CONTROL	KIR2DL3	0	monaco.fine	Natural killer cells
Control_9	CONTROL	KIR2DL3	1.5365	monaco.fine	Natural killer cells
Control_9	CONTROL	KIR2DL3	0	monaco.fine	Natural killer cells
Control_9	CONTROL	KIR2DL3	0	monaco.fine	Natural killer cells
Control_9	CONTROL	KIR2DL3	0	monaco.fine	Natural killer cells
Control_9	CONTROL	KIR2DL3	0	monaco.fine	Natural killer cells
Control_9	CONTROL	KIR2DL3	0	monaco.fine	Natural killer cells
Control_9	CONTROL	KIR2DL3	0	monaco.fine	Natural killer cells
Control_9	CONTROL	KIR2DL3	0	monaco.fine	Natural killer cells
Control_9	CONTROL	KIR2DL3	0	monaco.fine	Natural killer cells
Control_9	CONTROL	KIR2DL3	0	monaco.fine	Natural killer cells
Control_9	CONTROL	KIR2DL3	0	monaco.fine	Natural killer cells
Control_9	CONTROL	KIR2DL3	0	monaco.fine	Natural killer cells
Control_9	CONTROL	KIR2DL3	0	monaco.fine	Natural killer cells
Control_9	CONTROL	KIR2DL3	0	monaco.fine	Natural killer cells
Control_9	CONTROL	KIR2DL3	0	monaco.fine	Natural killer cells
Control_9	CONTROL	KIR2DL3	0	monaco.fine	Natural killer cells
Control_9	CONTROL	KIR2DL3	0	monaco.fine	Natural killer cells
Control_9	CONTROL	KIR2DL3	0	monaco.fine	Natural killer cells
Control_9	CONTROL	KIR2DL3	0	monaco.fine	Natural killer cells
Control_9	CONTROL	KIR2DL3	0	monaco.fine	Natural killer cells
Control_9	CONTROL	KIR2DL3	0	monaco.fine	Natural killer cells
Control_9	CONTROL	KIR2DL3	0	monaco.fine	Natural killer cells
Control_9	CONTROL	KIR2DL3	0	monaco.fine	Natural killer cells
Control_9	CONTROL	KIR2DL3	0	monaco.fine	Natural killer cells
Control_9	CONTROL	KIR2DL3	0	monaco.fine	Natural killer cells
Control_9	CONTROL	KIR2DL3	0	monaco.fine	Natural killer cells
Control_9	CONTROL	KIR2DL3	0	monaco.fine	Natural killer cells
Control_9	CONTROL	KIR2DL3	0	monaco.fine	Natural killer cells
Control_9	CONTROL	KIR2DL3	0	monaco.fine	Natural killer cells
Control_9	CONTROL	KIR2DL3	0	monaco.fine	Natural killer cells
Control_9	CONTROL	KIR2DL3	0	monaco.fine	Natural killer cells
Control_9	CONTROL	KIR2DL3	0	monaco.fine	Natural killer cells
Control_9	CONTROL	KIR2DL3	0	monaco.fine	Natural killer cells
Control_9	CONTROL	KIR2DL3	0	monaco.fine	Natural killer cells
Control_9	CONTROL	KIR2DL3	0	monaco.fine	Natural killer cells
Control_9	CONTROL	KIR2DL3	0	monaco.fine	Natural killer cells
Control_9	CONTROL	KIR2DL3	0	monaco.fine	Natural killer cells
Control_9	CONTROL	KIR2DL3	0	monaco.fine	Natural killer cells
Control_9	CONTROL	KIR2DL3	0	monaco.fine	Natural killer cells
Control_9	CONTROL	KIR2DL3	0	monaco.fine	Natural killer cells
Control_9	CONTROL	KIR2DL3	0	monaco.fine	Natural killer cells
Control_9	CONTROL	KIR2DL3	0	monaco.fine	Natural killer cells
Control_9	CONTROL	KIR2DL3	0	monaco.fine	Natural killer cells
Control_9	CONTROL	KIR2DL3	1.67988	monaco.fine	Natural killer cells
Control_9	CONTROL	KIR2DL3	0	monaco.fine	Natural killer cells
Control_9	CONTROL	KIR2DL3	0	monaco.fine	Natural killer cells
Control_9	CONTROL	KIR2DL3	0	monaco.fine	Natural killer cells
Control_9	CONTROL	KIR2DL3	0	monaco.fine	Natural killer cells
Control_9	CONTROL	KIR2DL3	2.73812	monaco.fine	Natural killer cells
Control_9	CONTROL	KIR2DL3	0	monaco.fine	Natural killer cells
Control_9	CONTROL	KIR2DL3	0	monaco.fine	Natural killer cells
Control_9	CONTROL	KIR2DL3	0	monaco.fine	Natural killer cells
Control_9	CONTROL	KIR2DL3	0	monaco.fine	Natural killer cells
Control_9	CONTROL	KIR2DL3	0	monaco.fine	Natural killer cells
Control_9	CONTROL	KIR2DL3	0	monaco.fine	Natural killer cells
Control_9	CONTROL	KIR2DL3	0	monaco.fine	Natural killer cells
Control_9	CONTROL	KIR2DL3	0	monaco.fine	Natural killer cells
Control_9	CONTROL	KIR2DL3	0	monaco.fine	Natural killer cells
Control_9	CONTROL	KIR2DL3	0	monaco.fine	Natural killer cells
Control_9	CONTROL	KIR2DL3	0	monaco.fine	Natural killer cells
Control_9	CONTROL	KIR2DL3	0	monaco.fine	Natural killer cells
Case_2	CASE	KIR3DL1	0	monaco.fine	Natural killer cells
Case_2	CASE	KIR3DL1	0	monaco.fine	Natural killer cells
Case_2	CASE	KIR3DL1	0	monaco.fine	Natural killer cells
Case_2	CASE	KIR3DL1	0	monaco.fine	Natural killer cells
Case_2	CASE	KIR3DL1	0	monaco.fine	Natural killer cells
Case_2	CASE	KIR3DL1	0	monaco.fine	Natural killer cells
Case_2	CASE	KIR3DL1	0	monaco.fine	Natural killer cells
Case_2	CASE	KIR3DL1	1.49546	monaco.fine	Natural killer cells
Case_2	CASE	KIR3DL1	0	monaco.fine	Natural killer cells
Case_2	CASE	KIR3DL1	0	monaco.fine	Natural killer cells
Case_2	CASE	KIR3DL1	0	monaco.fine	Natural killer cells
Case_2	CASE	KIR3DL1	0	monaco.fine	Natural killer cells
Case_2	CASE	KIR3DL1	0	monaco.fine	Natural killer cells
Case_2	CASE	KIR3DL1	0	monaco.fine	Natural killer cells
Case_2	CASE	KIR3DL1	0	monaco.fine	Natural killer cells
Case_2	CASE	KIR3DL1	0	monaco.fine	Natural killer cells
Case_2	CASE	KIR3DL1	0	monaco.fine	Natural killer cells
Case_2	CASE	KIR3DL1	0	monaco.fine	Natural killer cells
Case_2	CASE	KIR3DL1	0	monaco.fine	Natural killer cells
Case_2	CASE	KIR3DL1	0	monaco.fine	Natural killer cells
Case_2	CASE	KIR3DL1	0	monaco.fine	Natural killer cells
Case_2	CASE	KIR3DL1	0	monaco.fine	Natural killer cells
Case_2	CASE	KIR3DL1	2.88275	monaco.fine	Natural killer cells
Case_2	CASE	KIR3DL1	0	monaco.fine	Natural killer cells
Case_2	CASE	KIR3DL1	0	monaco.fine	Natural killer cells
Case_2	CASE	KIR3DL1	1.62008	monaco.fine	Natural killer cells
Case_2	CASE	KIR3DL1	0	monaco.fine	Natural killer cells
Case_2	CASE	KIR3DL1	0	monaco.fine	Natural killer cells
Case_2	CASE	KIR3DL1	0	monaco.fine	Natural killer cells
Case_2	CASE	KIR3DL1	0	monaco.fine	Natural killer cells
Case_2	CASE	KIR3DL1	0	monaco.fine	Natural killer cells
Case_2	CASE	KIR3DL1	0	monaco.fine	Natural killer cells
Case_2	CASE	KIR3DL1	0	monaco.fine	Natural killer cells
Case_3	CASE	KIR3DL1	0	monaco.fine	Natural killer cells
Case_3	CASE	KIR3DL1	0	monaco.fine	Natural killer cells
Case_3	CASE	KIR3DL1	0	monaco.fine	Natural killer cells
Case_3	CASE	KIR3DL1	0	monaco.fine	Natural killer cells
Case_3	CASE	KIR3DL1	0	monaco.fine	Natural killer cells
Case_3	CASE	KIR3DL1	0	monaco.fine	Natural killer cells
Case_3	CASE	KIR3DL1	0	monaco.fine	Natural killer cells
Case_3	CASE	KIR3DL1	0	monaco.fine	Natural killer cells
Case_3	CASE	KIR3DL1	1.57788	monaco.fine	Natural killer cells
Case_3	CASE	KIR3DL1	0	monaco.fine	Natural killer cells
Case_3	CASE	KIR3DL1	0	monaco.fine	Natural killer cells
Case_3	CASE	KIR3DL1	1.75127	monaco.fine	Natural killer cells
Case_3	CASE	KIR3DL1	0	monaco.fine	Natural killer cells
Case_3	CASE	KIR3DL1	0	monaco.fine	Natural killer cells
Case_3	CASE	KIR3DL1	0	monaco.fine	Natural killer cells
Case_3	CASE	KIR3DL1	0	monaco.fine	Natural killer cells
Case_3	CASE	KIR3DL1	0	monaco.fine	Natural killer cells
Case_3	CASE	KIR3DL1	0	monaco.fine	Natural killer cells
Case_3	CASE	KIR3DL1	0	monaco.fine	Natural killer cells
Case_3	CASE	KIR3DL1	1.78019	monaco.fine	Natural killer cells
Case_3	CASE	KIR3DL1	0	monaco.fine	Natural killer cells
Case_3	CASE	KIR3DL1	1.9767	monaco.fine	Natural killer cells
Case_3	CASE	KIR3DL1	0	monaco.fine	Natural killer cells
Case_3	CASE	KIR3DL1	0	monaco.fine	Natural killer cells
Case_3	CASE	KIR3DL1	0	monaco.fine	Natural killer cells
Case_3	CASE	KIR3DL1	1.71897	monaco.fine	Natural killer cells
Case_3	CASE	KIR3DL1	0	monaco.fine	Natural killer cells
Case_3	CASE	KIR3DL1	0	monaco.fine	Natural killer cells
Case_3	CASE	KIR3DL1	0	monaco.fine	Natural killer cells
Case_3	CASE	KIR3DL1	0	monaco.fine	Natural killer cells
Case_3	CASE	KIR3DL1	0	monaco.fine	Natural killer cells
Case_3	CASE	KIR3DL1	0	monaco.fine	Natural killer cells
Case_3	CASE	KIR3DL1	0	monaco.fine	Natural killer cells
Case_3	CASE	KIR3DL1	0	monaco.fine	Natural killer cells
Case_3	CASE	KIR3DL1	0	monaco.fine	Natural killer cells
Case_3	CASE	KIR3DL1	0	monaco.fine	Natural killer cells
Case_3	CASE	KIR3DL1	0	monaco.fine	Natural killer cells
Case_3	CASE	KIR3DL1	0	monaco.fine	Natural killer cells
Case_3	CASE	KIR3DL1	0	monaco.fine	Natural killer cells
Case_3	CASE	KIR3DL1	1.72425	monaco.fine	Natural killer cells
Case_3	CASE	KIR3DL1	0	monaco.fine	Natural killer cells
Case_3	CASE	KIR3DL1	0	monaco.fine	Natural killer cells
Case_3	CASE	KIR3DL1	0	monaco.fine	Natural killer cells
Case_3	CASE	KIR3DL1	0	monaco.fine	Natural killer cells
Case_3	CASE	KIR3DL1	0	monaco.fine	Natural killer cells
Case_3	CASE	KIR3DL1	0	monaco.fine	Natural killer cells
Case_3	CASE	KIR3DL1	0	monaco.fine	Natural killer cells
Case_3	CASE	KIR3DL1	0	monaco.fine	Natural killer cells
Case_3	CASE	KIR3DL1	0	monaco.fine	Natural killer cells
Case_3	CASE	KIR3DL1	0	monaco.fine	Natural killer cells
Case_3	CASE	KIR3DL1	0	monaco.fine	Natural killer cells
Case_3	CASE	KIR3DL1	0	monaco.fine	Natural killer cells
Case_3	CASE	KIR3DL1	1.54923	monaco.fine	Natural killer cells
Case_3	CASE	KIR3DL1	0	monaco.fine	Natural killer cells
Case_3	CASE	KIR3DL1	0	monaco.fine	Natural killer cells
Case_3	CASE	KIR3DL1	0	monaco.fine	Natural killer cells
Case_3	CASE	KIR3DL1	0	monaco.fine	Natural killer cells
Case_3	CASE	KIR3DL1	1.63654	monaco.fine	Natural killer cells
Case_3	CASE	KIR3DL1	0	monaco.fine	Natural killer cells
Case_3	CASE	KIR3DL1	0	monaco.fine	Natural killer cells
Case_3	CASE	KIR3DL1	0	monaco.fine	Natural killer cells
Case_3	CASE	KIR3DL1	0	monaco.fine	Natural killer cells
Case_3	CASE	KIR3DL1	2.65027	monaco.fine	Natural killer cells
Case_3	CASE	KIR3DL1	0	monaco.fine	Natural killer cells
Case_3	CASE	KIR3DL1	0	monaco.fine	Natural killer cells
Case_3	CASE	KIR3DL1	0	monaco.fine	Natural killer cells
Case_3	CASE	KIR3DL1	0	monaco.fine	Natural killer cells
Case_5	CASE	KIR3DL1	0	monaco.fine	Natural killer cells
Case_5	CASE	KIR3DL1	0	monaco.fine	Natural killer cells
Case_5	CASE	KIR3DL1	0	monaco.fine	Natural killer cells
Case_5	CASE	KIR3DL1	0	monaco.fine	Natural killer cells
Case_5	CASE	KIR3DL1	0	monaco.fine	Natural killer cells
Case_5	CASE	KIR3DL1	0	monaco.fine	Natural killer cells
Case_5	CASE	KIR3DL1	0	monaco.fine	Natural killer cells
Case_5	CASE	KIR3DL1	0	monaco.fine	Natural killer cells
Case_9	CASE	KIR3DL1	0	monaco.fine	Natural killer cells
Case_9	CASE	KIR3DL1	0	monaco.fine	Natural killer cells
Case_9	CASE	KIR3DL1	0	monaco.fine	Natural killer cells
Case_9	CASE	KIR3DL1	0	monaco.fine	Natural killer cells
Case_9	CASE	KIR3DL1	0	monaco.fine	Natural killer cells
Case_9	CASE	KIR3DL1	0	monaco.fine	Natural killer cells
Case_9	CASE	KIR3DL1	0	monaco.fine	Natural killer cells
Case_9	CASE	KIR3DL1	0	monaco.fine	Natural killer cells
Case_9	CASE	KIR3DL1	0	monaco.fine	Natural killer cells
Case_9	CASE	KIR3DL1	0	monaco.fine	Natural killer cells
Case_9	CASE	KIR3DL1	0	monaco.fine	Natural killer cells
Case_9	CASE	KIR3DL1	1.99459	monaco.fine	Natural killer cells
Case_9	CASE	KIR3DL1	0	monaco.fine	Natural killer cells
Case_9	CASE	KIR3DL1	0	monaco.fine	Natural killer cells
Case_9	CASE	KIR3DL1	0	monaco.fine	Natural killer cells
Case_9	CASE	KIR3DL1	0	monaco.fine	Natural killer cells
Case_9	CASE	KIR3DL1	0	monaco.fine	Natural killer cells
Case_9	CASE	KIR3DL1	0	monaco.fine	Natural killer cells
Case_9	CASE	KIR3DL1	0	monaco.fine	Natural killer cells
Case_9	CASE	KIR3DL1	0	monaco.fine	Natural killer cells
Case_9	CASE	KIR3DL1	0	monaco.fine	Natural killer cells
Case_9	CASE	KIR3DL1	0	monaco.fine	Natural killer cells
Case_9	CASE	KIR3DL1	0	monaco.fine	Natural killer cells
Case_9	CASE	KIR3DL1	0	monaco.fine	Natural killer cells
Case_9	CASE	KIR3DL1	0	monaco.fine	Natural killer cells
Case_9	CASE	KIR3DL1	0	monaco.fine	Natural killer cells
Case_9	CASE	KIR3DL1	0	monaco.fine	Natural killer cells
Case_9	CASE	KIR3DL1	0	monaco.fine	Natural killer cells
Case_9	CASE	KIR3DL1	0	monaco.fine	Natural killer cells
Case_9	CASE	KIR3DL1	0	monaco.fine	Natural killer cells
Case_9	CASE	KIR3DL1	0	monaco.fine	Natural killer cells
Case_9	CASE	KIR3DL1	0	monaco.fine	Natural killer cells
Case_9	CASE	KIR3DL1	0	monaco.fine	Natural killer cells
Case_9	CASE	KIR3DL1	0	monaco.fine	Natural killer cells
Case_9	CASE	KIR3DL1	0	monaco.fine	Natural killer cells
Case_9	CASE	KIR3DL1	0	monaco.fine	Natural killer cells
Case_9	CASE	KIR3DL1	0	monaco.fine	Natural killer cells
Case_9	CASE	KIR3DL1	0	monaco.fine	Natural killer cells
Case_9	CASE	KIR3DL1	0	monaco.fine	Natural killer cells
Case_9	CASE	KIR3DL1	0	monaco.fine	Natural killer cells
Case_9	CASE	KIR3DL1	0	monaco.fine	Natural killer cells
Case_9	CASE	KIR3DL1	0	monaco.fine	Natural killer cells
Case_9	CASE	KIR3DL1	0	monaco.fine	Natural killer cells
Case_9	CASE	KIR3DL1	0	monaco.fine	Natural killer cells
Case_9	CASE	KIR3DL1	0	monaco.fine	Natural killer cells
Case_9	CASE	KIR3DL1	0	monaco.fine	Natural killer cells
Case_9	CASE	KIR3DL1	0	monaco.fine	Natural killer cells
Case_9	CASE	KIR3DL1	0	monaco.fine	Natural killer cells
Case_9	CASE	KIR3DL1	0	monaco.fine	Natural killer cells
Case_9	CASE	KIR3DL1	0	monaco.fine	Natural killer cells
Case_9	CASE	KIR3DL1	0	monaco.fine	Natural killer cells
Case_9	CASE	KIR3DL1	0	monaco.fine	Natural killer cells
Case_9	CASE	KIR3DL1	0	monaco.fine	Natural killer cells
Case_9	CASE	KIR3DL1	0	monaco.fine	Natural killer cells
Case_9	CASE	KIR3DL1	0	monaco.fine	Natural killer cells
Case_9	CASE	KIR3DL1	0	monaco.fine	Natural killer cells
Case_9	CASE	KIR3DL1	0	monaco.fine	Natural killer cells
Case_9	CASE	KIR3DL1	0	monaco.fine	Natural killer cells
Case_9	CASE	KIR3DL1	0	monaco.fine	Natural killer cells
Case_9	CASE	KIR3DL1	0	monaco.fine	Natural killer cells
Case_9	CASE	KIR3DL1	0	monaco.fine	Natural killer cells
Case_9	CASE	KIR3DL1	0	monaco.fine	Natural killer cells
Case_9	CASE	KIR3DL1	0	monaco.fine	Natural killer cells
Case_9	CASE	KIR3DL1	0	monaco.fine	Natural killer cells
Case_9	CASE	KIR3DL1	0	monaco.fine	Natural killer cells
Case_9	CASE	KIR3DL1	0	monaco.fine	Natural killer cells
Case_9	CASE	KIR3DL1	0	monaco.fine	Natural killer cells
Case_9	CASE	KIR3DL1	0	monaco.fine	Natural killer cells
Case_9	CASE	KIR3DL1	0	monaco.fine	Natural killer cells
Case_9	CASE	KIR3DL1	0	monaco.fine	Natural killer cells
Case_9	CASE	KIR3DL1	0	monaco.fine	Natural killer cells
Case_9	CASE	KIR3DL1	0	monaco.fine	Natural killer cells
Case_9	CASE	KIR3DL1	0	monaco.fine	Natural killer cells
Case_9	CASE	KIR3DL1	0	monaco.fine	Natural killer cells
Case_9	CASE	KIR3DL1	0	monaco.fine	Natural killer cells
Case_9	CASE	KIR3DL1	0	monaco.fine	Natural killer cells
Case_9	CASE	KIR3DL1	0	monaco.fine	Natural killer cells
Case_9	CASE	KIR3DL1	0	monaco.fine	Natural killer cells
Case_9	CASE	KIR3DL1	0	monaco.fine	Natural killer cells
Case_9	CASE	KIR3DL1	0	monaco.fine	Natural killer cells
Case_9	CASE	KIR3DL1	0	monaco.fine	Natural killer cells
Case_9	CASE	KIR3DL1	0	monaco.fine	Natural killer cells
Case_9	CASE	KIR3DL1	0	monaco.fine	Natural killer cells
Case_9	CASE	KIR3DL1	0	monaco.fine	Natural killer cells
Case_9	CASE	KIR3DL1	0	monaco.fine	Natural killer cells
Case_9	CASE	KIR3DL1	0	monaco.fine	Natural killer cells
Case_9	CASE	KIR3DL1	0	monaco.fine	Natural killer cells
Case_9	CASE	KIR3DL1	0	monaco.fine	Natural killer cells
Case_9	CASE	KIR3DL1	0	monaco.fine	Natural killer cells
Case_9	CASE	KIR3DL1	0	monaco.fine	Natural killer cells
Case_9	CASE	KIR3DL1	0	monaco.fine	Natural killer cells
Case_9	CASE	KIR3DL1	0	monaco.fine	Natural killer cells
Case_9	CASE	KIR3DL1	0	monaco.fine	Natural killer cells
Case_9	CASE	KIR3DL1	0	monaco.fine	Natural killer cells
Case_9	CASE	KIR3DL1	0	monaco.fine	Natural killer cells
Case_9	CASE	KIR3DL1	0	monaco.fine	Natural killer cells
Case_9	CASE	KIR3DL1	0	monaco.fine	Natural killer cells
Case_9	CASE	KIR3DL1	0	monaco.fine	Natural killer cells
Case_9	CASE	KIR3DL1	0	monaco.fine	Natural killer cells
Case_9	CASE	KIR3DL1	0	monaco.fine	Natural killer cells
Case_9	CASE	KIR3DL1	0	monaco.fine	Natural killer cells
Case_9	CASE	KIR3DL1	0	monaco.fine	Natural killer cells
Case_9	CASE	KIR3DL1	0	monaco.fine	Natural killer cells
Case_9	CASE	KIR3DL1	0	monaco.fine	Natural killer cells
Case_9	CASE	KIR3DL1	0	monaco.fine	Natural killer cells
Case_9	CASE	KIR3DL1	0	monaco.fine	Natural killer cells
Case_9	CASE	KIR3DL1	0	monaco.fine	Natural killer cells
Case_9	CASE	KIR3DL1	0	monaco.fine	Natural killer cells
Case_9	CASE	KIR3DL1	0	monaco.fine	Natural killer cells
Case_9	CASE	KIR3DL1	0	monaco.fine	Natural killer cells
Case_9	CASE	KIR3DL1	0	monaco.fine	Natural killer cells
Case_9	CASE	KIR3DL1	0	monaco.fine	Natural killer cells
Case_9	CASE	KIR3DL1	0	monaco.fine	Natural killer cells
Case_9	CASE	KIR3DL1	0	monaco.fine	Natural killer cells
Case_9	CASE	KIR3DL1	0	monaco.fine	Natural killer cells
Case_9	CASE	KIR3DL1	0	monaco.fine	Natural killer cells
Case_9	CASE	KIR3DL1	0	monaco.fine	Natural killer cells
Case_9	CASE	KIR3DL1	0	monaco.fine	Natural killer cells
Case_9	CASE	KIR3DL1	0	monaco.fine	Natural killer cells
Case_9	CASE	KIR3DL1	0	monaco.fine	Natural killer cells
Case_9	CASE	KIR3DL1	0	monaco.fine	Natural killer cells
Case_9	CASE	KIR3DL1	0	monaco.fine	Natural killer cells
Case_9	CASE	KIR3DL1	0	monaco.fine	Natural killer cells
Case_9	CASE	KIR3DL1	0	monaco.fine	Natural killer cells
Case_9	CASE	KIR3DL1	0	monaco.fine	Natural killer cells
Case_9	CASE	KIR3DL1	0	monaco.fine	Natural killer cells
Case_9	CASE	KIR3DL1	0	monaco.fine	Natural killer cells
Case_9	CASE	KIR3DL1	0	monaco.fine	Natural killer cells
Case_9	CASE	KIR3DL1	0	monaco.fine	Natural killer cells
Case_9	CASE	KIR3DL1	0	monaco.fine	Natural killer cells
Case_9	CASE	KIR3DL1	0	monaco.fine	Natural killer cells
Control_2	CONTROL	KIR3DL1	0	monaco.fine	Natural killer cells
Control_2	CONTROL	KIR3DL1	0	monaco.fine	Natural killer cells
Control_2	CONTROL	KIR3DL1	0	monaco.fine	Natural killer cells
Control_2	CONTROL	KIR3DL1	0	monaco.fine	Natural killer cells
Control_2	CONTROL	KIR3DL1	0	monaco.fine	Natural killer cells
Control_2	CONTROL	KIR3DL1	0	monaco.fine	Natural killer cells
Control_2	CONTROL	KIR3DL1	0	monaco.fine	Natural killer cells
Control_2	CONTROL	KIR3DL1	0	monaco.fine	Natural killer cells
Control_2	CONTROL	KIR3DL1	0	monaco.fine	Natural killer cells
Control_2	CONTROL	KIR3DL1	0	monaco.fine	Natural killer cells
Control_2	CONTROL	KIR3DL1	0	monaco.fine	Natural killer cells
Control_2	CONTROL	KIR3DL1	0	monaco.fine	Natural killer cells
Control_2	CONTROL	KIR3DL1	0	monaco.fine	Natural killer cells
Control_2	CONTROL	KIR3DL1	0	monaco.fine	Natural killer cells
Control_2	CONTROL	KIR3DL1	0	monaco.fine	Natural killer cells
Control_2	CONTROL	KIR3DL1	0	monaco.fine	Natural killer cells
Control_2	CONTROL	KIR3DL1	0	monaco.fine	Natural killer cells
Control_2	CONTROL	KIR3DL1	0	monaco.fine	Natural killer cells
Control_2	CONTROL	KIR3DL1	0	monaco.fine	Natural killer cells
Control_2	CONTROL	KIR3DL1	0	monaco.fine	Natural killer cells
Control_2	CONTROL	KIR3DL1	0	monaco.fine	Natural killer cells
Control_2	CONTROL	KIR3DL1	0	monaco.fine	Natural killer cells
Control_2	CONTROL	KIR3DL1	0	monaco.fine	Natural killer cells
Control_2	CONTROL	KIR3DL1	0	monaco.fine	Natural killer cells
Control_2	CONTROL	KIR3DL1	0	monaco.fine	Natural killer cells
Control_2	CONTROL	KIR3DL1	0	monaco.fine	Natural killer cells
Control_2	CONTROL	KIR3DL1	0	monaco.fine	Natural killer cells
Control_2	CONTROL	KIR3DL1	0	monaco.fine	Natural killer cells
Control_2	CONTROL	KIR3DL1	0	monaco.fine	Natural killer cells
Control_2	CONTROL	KIR3DL1	0	monaco.fine	Natural killer cells
Control_2	CONTROL	KIR3DL1	0	monaco.fine	Natural killer cells
Control_2	CONTROL	KIR3DL1	0	monaco.fine	Natural killer cells
Control_2	CONTROL	KIR3DL1	0	monaco.fine	Natural killer cells
Control_2	CONTROL	KIR3DL1	0	monaco.fine	Natural killer cells
Control_2	CONTROL	KIR3DL1	0	monaco.fine	Natural killer cells
Control_2	CONTROL	KIR3DL1	0	monaco.fine	Natural killer cells
Control_2	CONTROL	KIR3DL1	0	monaco.fine	Natural killer cells
Control_2	CONTROL	KIR3DL1	0	monaco.fine	Natural killer cells
Control_2	CONTROL	KIR3DL1	0	monaco.fine	Natural killer cells
Control_2	CONTROL	KIR3DL1	0	monaco.fine	Natural killer cells
Control_2	CONTROL	KIR3DL1	0	monaco.fine	Natural killer cells
Control_2	CONTROL	KIR3DL1	0	monaco.fine	Natural killer cells
Control_2	CONTROL	KIR3DL1	0	monaco.fine	Natural killer cells
Control_2	CONTROL	KIR3DL1	0	monaco.fine	Natural killer cells
Control_2	CONTROL	KIR3DL1	0	monaco.fine	Natural killer cells
Control_2	CONTROL	KIR3DL1	0	monaco.fine	Natural killer cells
Control_2	CONTROL	KIR3DL1	0	monaco.fine	Natural killer cells
Control_2	CONTROL	KIR3DL1	0	monaco.fine	Natural killer cells
Control_2	CONTROL	KIR3DL1	0	monaco.fine	Natural killer cells
Control_2	CONTROL	KIR3DL1	0	monaco.fine	Natural killer cells
Control_2	CONTROL	KIR3DL1	0	monaco.fine	Natural killer cells
Control_2	CONTROL	KIR3DL1	0	monaco.fine	Natural killer cells
Control_3	CONTROL	KIR3DL1	0	monaco.fine	Natural killer cells
Control_3	CONTROL	KIR3DL1	0	monaco.fine	Natural killer cells
Control_3	CONTROL	KIR3DL1	0	monaco.fine	Natural killer cells
Control_3	CONTROL	KIR3DL1	0	monaco.fine	Natural killer cells
Control_3	CONTROL	KIR3DL1	0	monaco.fine	Natural killer cells
Control_3	CONTROL	KIR3DL1	0	monaco.fine	Natural killer cells
Control_3	CONTROL	KIR3DL1	0	monaco.fine	Natural killer cells
Control_3	CONTROL	KIR3DL1	0	monaco.fine	Natural killer cells
Control_3	CONTROL	KIR3DL1	1.56519	monaco.fine	Natural killer cells
Control_3	CONTROL	KIR3DL1	0	monaco.fine	Natural killer cells
Control_3	CONTROL	KIR3DL1	0	monaco.fine	Natural killer cells
Control_3	CONTROL	KIR3DL1	0	monaco.fine	Natural killer cells
Control_3	CONTROL	KIR3DL1	0	monaco.fine	Natural killer cells
Control_3	CONTROL	KIR3DL1	0	monaco.fine	Natural killer cells
Control_3	CONTROL	KIR3DL1	0	monaco.fine	Natural killer cells
Control_3	CONTROL	KIR3DL1	0	monaco.fine	Natural killer cells
Control_3	CONTROL	KIR3DL1	0	monaco.fine	Natural killer cells
Control_3	CONTROL	KIR3DL1	0	monaco.fine	Natural killer cells
Control_3	CONTROL	KIR3DL1	0	monaco.fine	Natural killer cells
Control_3	CONTROL	KIR3DL1	0	monaco.fine	Natural killer cells
Control_3	CONTROL	KIR3DL1	0	monaco.fine	Natural killer cells
Control_3	CONTROL	KIR3DL1	0	monaco.fine	Natural killer cells
Control_3	CONTROL	KIR3DL1	0	monaco.fine	Natural killer cells
Control_3	CONTROL	KIR3DL1	0	monaco.fine	Natural killer cells
Control_3	CONTROL	KIR3DL1	0	monaco.fine	Natural killer cells
Control_3	CONTROL	KIR3DL1	0	monaco.fine	Natural killer cells
Control_3	CONTROL	KIR3DL1	0	monaco.fine	Natural killer cells
Control_3	CONTROL	KIR3DL1	0	monaco.fine	Natural killer cells
Control_3	CONTROL	KIR3DL1	0	monaco.fine	Natural killer cells
Control_3	CONTROL	KIR3DL1	0	monaco.fine	Natural killer cells
Control_3	CONTROL	KIR3DL1	0	monaco.fine	Natural killer cells
Control_3	CONTROL	KIR3DL1	0	monaco.fine	Natural killer cells
Control_3	CONTROL	KIR3DL1	0	monaco.fine	Natural killer cells
Control_3	CONTROL	KIR3DL1	0	monaco.fine	Natural killer cells
Control_3	CONTROL	KIR3DL1	0	monaco.fine	Natural killer cells
Control_3	CONTROL	KIR3DL1	0	monaco.fine	Natural killer cells
Control_3	CONTROL	KIR3DL1	0	monaco.fine	Natural killer cells
Control_3	CONTROL	KIR3DL1	1.68451	monaco.fine	Natural killer cells
Control_3	CONTROL	KIR3DL1	0	monaco.fine	Natural killer cells
Control_3	CONTROL	KIR3DL1	0	monaco.fine	Natural killer cells
Control_3	CONTROL	KIR3DL1	0	monaco.fine	Natural killer cells
Control_3	CONTROL	KIR3DL1	0	monaco.fine	Natural killer cells
Control_3	CONTROL	KIR3DL1	0	monaco.fine	Natural killer cells
Control_3	CONTROL	KIR3DL1	0	monaco.fine	Natural killer cells
Control_3	CONTROL	KIR3DL1	0	monaco.fine	Natural killer cells
Control_3	CONTROL	KIR3DL1	0	monaco.fine	Natural killer cells
Control_3	CONTROL	KIR3DL1	0	monaco.fine	Natural killer cells
Control_3	CONTROL	KIR3DL1	0	monaco.fine	Natural killer cells
Control_3	CONTROL	KIR3DL1	0	monaco.fine	Natural killer cells
Control_3	CONTROL	KIR3DL1	0	monaco.fine	Natural killer cells
Control_3	CONTROL	KIR3DL1	0	monaco.fine	Natural killer cells
Control_5	CONTROL	KIR3DL1	0	monaco.fine	Natural killer cells
Control_5	CONTROL	KIR3DL1	0	monaco.fine	Natural killer cells
Control_5	CONTROL	KIR3DL1	0	monaco.fine	Natural killer cells
Control_5	CONTROL	KIR3DL1	0	monaco.fine	Natural killer cells
Control_5	CONTROL	KIR3DL1	0	monaco.fine	Natural killer cells
Control_5	CONTROL	KIR3DL1	0	monaco.fine	Natural killer cells
Control_5	CONTROL	KIR3DL1	0	monaco.fine	Natural killer cells
Control_5	CONTROL	KIR3DL1	0	monaco.fine	Natural killer cells
Control_5	CONTROL	KIR3DL1	0	monaco.fine	Natural killer cells
Control_5	CONTROL	KIR3DL1	0	monaco.fine	Natural killer cells
Control_5	CONTROL	KIR3DL1	0	monaco.fine	Natural killer cells
Control_5	CONTROL	KIR3DL1	0	monaco.fine	Natural killer cells
Control_5	CONTROL	KIR3DL1	0	monaco.fine	Natural killer cells
Control_5	CONTROL	KIR3DL1	0	monaco.fine	Natural killer cells
Control_5	CONTROL	KIR3DL1	0	monaco.fine	Natural killer cells
Control_5	CONTROL	KIR3DL1	0	monaco.fine	Natural killer cells
Control_5	CONTROL	KIR3DL1	0	monaco.fine	Natural killer cells
Control_5	CONTROL	KIR3DL1	0	monaco.fine	Natural killer cells
Control_5	CONTROL	KIR3DL1	0	monaco.fine	Natural killer cells
Control_5	CONTROL	KIR3DL1	0	monaco.fine	Natural killer cells
Control_5	CONTROL	KIR3DL1	0	monaco.fine	Natural killer cells
Control_5	CONTROL	KIR3DL1	0	monaco.fine	Natural killer cells
Control_5	CONTROL	KIR3DL1	0	monaco.fine	Natural killer cells
Control_5	CONTROL	KIR3DL1	0	monaco.fine	Natural killer cells
Control_5	CONTROL	KIR3DL1	0	monaco.fine	Natural killer cells
Control_5	CONTROL	KIR3DL1	0	monaco.fine	Natural killer cells
Control_5	CONTROL	KIR3DL1	0	monaco.fine	Natural killer cells
Control_5	CONTROL	KIR3DL1	0	monaco.fine	Natural killer cells
Control_5	CONTROL	KIR3DL1	0	monaco.fine	Natural killer cells
Control_5	CONTROL	KIR3DL1	0	monaco.fine	Natural killer cells
Control_5	CONTROL	KIR3DL1	0	monaco.fine	Natural killer cells
Control_5	CONTROL	KIR3DL1	0	monaco.fine	Natural killer cells
Control_5	CONTROL	KIR3DL1	0	monaco.fine	Natural killer cells
Control_5	CONTROL	KIR3DL1	0	monaco.fine	Natural killer cells
Control_5	CONTROL	KIR3DL1	0	monaco.fine	Natural killer cells
Control_5	CONTROL	KIR3DL1	0	monaco.fine	Natural killer cells
Control_5	CONTROL	KIR3DL1	0	monaco.fine	Natural killer cells
Control_5	CONTROL	KIR3DL1	0	monaco.fine	Natural killer cells
Control_5	CONTROL	KIR3DL1	0	monaco.fine	Natural killer cells
Control_5	CONTROL	KIR3DL1	0	monaco.fine	Natural killer cells
Control_5	CONTROL	KIR3DL1	0	monaco.fine	Natural killer cells
Control_5	CONTROL	KIR3DL1	0	monaco.fine	Natural killer cells
Control_5	CONTROL	KIR3DL1	0	monaco.fine	Natural killer cells
Control_5	CONTROL	KIR3DL1	0	monaco.fine	Natural killer cells
Control_5	CONTROL	KIR3DL1	0	monaco.fine	Natural killer cells
Control_5	CONTROL	KIR3DL1	0	monaco.fine	Natural killer cells
Control_5	CONTROL	KIR3DL1	0	monaco.fine	Natural killer cells
Control_5	CONTROL	KIR3DL1	0	monaco.fine	Natural killer cells
Control_5	CONTROL	KIR3DL1	0	monaco.fine	Natural killer cells
Control_5	CONTROL	KIR3DL1	0	monaco.fine	Natural killer cells
Control_5	CONTROL	KIR3DL1	0	monaco.fine	Natural killer cells
Control_5	CONTROL	KIR3DL1	0	monaco.fine	Natural killer cells
Control_5	CONTROL	KIR3DL1	0	monaco.fine	Natural killer cells
Control_5	CONTROL	KIR3DL1	2.06854	monaco.fine	Natural killer cells
Control_5	CONTROL	KIR3DL1	0	monaco.fine	Natural killer cells
Control_5	CONTROL	KIR3DL1	0	monaco.fine	Natural killer cells
Control_5	CONTROL	KIR3DL1	0	monaco.fine	Natural killer cells
Control_5	CONTROL	KIR3DL1	0	monaco.fine	Natural killer cells
Control_5	CONTROL	KIR3DL1	0	monaco.fine	Natural killer cells
Control_5	CONTROL	KIR3DL1	0	monaco.fine	Natural killer cells
Control_5	CONTROL	KIR3DL1	0	monaco.fine	Natural killer cells
Control_5	CONTROL	KIR3DL1	0	monaco.fine	Natural killer cells
Control_5	CONTROL	KIR3DL1	0	monaco.fine	Natural killer cells
Control_5	CONTROL	KIR3DL1	0	monaco.fine	Natural killer cells
Control_5	CONTROL	KIR3DL1	0	monaco.fine	Natural killer cells
Control_5	CONTROL	KIR3DL1	0	monaco.fine	Natural killer cells
Control_5	CONTROL	KIR3DL1	0	monaco.fine	Natural killer cells
Control_5	CONTROL	KIR3DL1	1.61008	monaco.fine	Natural killer cells
Control_5	CONTROL	KIR3DL1	0	monaco.fine	Natural killer cells
Control_5	CONTROL	KIR3DL1	0	monaco.fine	Natural killer cells
Control_5	CONTROL	KIR3DL1	0	monaco.fine	Natural killer cells
Control_5	CONTROL	KIR3DL1	0	monaco.fine	Natural killer cells
Control_5	CONTROL	KIR3DL1	0	monaco.fine	Natural killer cells
Control_5	CONTROL	KIR3DL1	0	monaco.fine	Natural killer cells
Control_5	CONTROL	KIR3DL1	0	monaco.fine	Natural killer cells
Control_5	CONTROL	KIR3DL1	0	monaco.fine	Natural killer cells
Control_5	CONTROL	KIR3DL1	0	monaco.fine	Natural killer cells
Control_5	CONTROL	KIR3DL1	0	monaco.fine	Natural killer cells
Control_5	CONTROL	KIR3DL1	0	monaco.fine	Natural killer cells
Control_5	CONTROL	KIR3DL1	0	monaco.fine	Natural killer cells
Control_5	CONTROL	KIR3DL1	0	monaco.fine	Natural killer cells
Control_5	CONTROL	KIR3DL1	0	monaco.fine	Natural killer cells
Control_5	CONTROL	KIR3DL1	0	monaco.fine	Natural killer cells
Control_5	CONTROL	KIR3DL1	0	monaco.fine	Natural killer cells
Control_9	CONTROL	KIR3DL1	0	monaco.fine	Natural killer cells
Control_9	CONTROL	KIR3DL1	0	monaco.fine	Natural killer cells
Control_9	CONTROL	KIR3DL1	0	monaco.fine	Natural killer cells
Control_9	CONTROL	KIR3DL1	0	monaco.fine	Natural killer cells
Control_9	CONTROL	KIR3DL1	0	monaco.fine	Natural killer cells
Control_9	CONTROL	KIR3DL1	0	monaco.fine	Natural killer cells
Control_9	CONTROL	KIR3DL1	0	monaco.fine	Natural killer cells
Control_9	CONTROL	KIR3DL1	0	monaco.fine	Natural killer cells
Control_9	CONTROL	KIR3DL1	0	monaco.fine	Natural killer cells
Control_9	CONTROL	KIR3DL1	0	monaco.fine	Natural killer cells
Control_9	CONTROL	KIR3DL1	0	monaco.fine	Natural killer cells
Control_9	CONTROL	KIR3DL1	1.76118	monaco.fine	Natural killer cells
Control_9	CONTROL	KIR3DL1	0	monaco.fine	Natural killer cells
Control_9	CONTROL	KIR3DL1	0	monaco.fine	Natural killer cells
Control_9	CONTROL	KIR3DL1	0	monaco.fine	Natural killer cells
Control_9	CONTROL	KIR3DL1	0	monaco.fine	Natural killer cells
Control_9	CONTROL	KIR3DL1	0	monaco.fine	Natural killer cells
Control_9	CONTROL	KIR3DL1	0	monaco.fine	Natural killer cells
Control_9	CONTROL	KIR3DL1	0	monaco.fine	Natural killer cells
Control_9	CONTROL	KIR3DL1	0	monaco.fine	Natural killer cells
Control_9	CONTROL	KIR3DL1	0	monaco.fine	Natural killer cells
Control_9	CONTROL	KIR3DL1	0	monaco.fine	Natural killer cells
Control_9	CONTROL	KIR3DL1	0	monaco.fine	Natural killer cells
Control_9	CONTROL	KIR3DL1	0	monaco.fine	Natural killer cells
Control_9	CONTROL	KIR3DL1	0	monaco.fine	Natural killer cells
Control_9	CONTROL	KIR3DL1	0	monaco.fine	Natural killer cells
Control_9	CONTROL	KIR3DL1	0	monaco.fine	Natural killer cells
Control_9	CONTROL	KIR3DL1	0	monaco.fine	Natural killer cells
Control_9	CONTROL	KIR3DL1	0	monaco.fine	Natural killer cells
Control_9	CONTROL	KIR3DL1	0	monaco.fine	Natural killer cells
Control_9	CONTROL	KIR3DL1	0	monaco.fine	Natural killer cells
Control_9	CONTROL	KIR3DL1	0	monaco.fine	Natural killer cells
Control_9	CONTROL	KIR3DL1	0	monaco.fine	Natural killer cells
Control_9	CONTROL	KIR3DL1	0	monaco.fine	Natural killer cells
Control_9	CONTROL	KIR3DL1	0	monaco.fine	Natural killer cells
Control_9	CONTROL	KIR3DL1	0	monaco.fine	Natural killer cells
Control_9	CONTROL	KIR3DL1	0	monaco.fine	Natural killer cells
Control_9	CONTROL	KIR3DL1	0	monaco.fine	Natural killer cells
Control_9	CONTROL	KIR3DL1	0	monaco.fine	Natural killer cells
Control_9	CONTROL	KIR3DL1	0	monaco.fine	Natural killer cells
Control_9	CONTROL	KIR3DL1	0	monaco.fine	Natural killer cells
Control_9	CONTROL	KIR3DL1	0	monaco.fine	Natural killer cells
Control_9	CONTROL	KIR3DL1	0	monaco.fine	Natural killer cells
Control_9	CONTROL	KIR3DL1	0	monaco.fine	Natural killer cells
Control_9	CONTROL	KIR3DL1	0	monaco.fine	Natural killer cells
Control_9	CONTROL	KIR3DL1	0	monaco.fine	Natural killer cells
Control_9	CONTROL	KIR3DL1	0	monaco.fine	Natural killer cells
Control_9	CONTROL	KIR3DL1	0	monaco.fine	Natural killer cells
Control_9	CONTROL	KIR3DL1	0	monaco.fine	Natural killer cells
Control_9	CONTROL	KIR3DL1	0	monaco.fine	Natural killer cells
Control_9	CONTROL	KIR3DL1	0	monaco.fine	Natural killer cells
Control_9	CONTROL	KIR3DL1	0	monaco.fine	Natural killer cells
Control_9	CONTROL	KIR3DL1	0	monaco.fine	Natural killer cells
Control_9	CONTROL	KIR3DL1	0	monaco.fine	Natural killer cells
Control_9	CONTROL	KIR3DL1	0	monaco.fine	Natural killer cells
Control_9	CONTROL	KIR3DL1	0	monaco.fine	Natural killer cells
Control_9	CONTROL	KIR3DL1	0	monaco.fine	Natural killer cells
Control_9	CONTROL	KIR3DL1	0	monaco.fine	Natural killer cells
Control_9	CONTROL	KIR3DL1	0	monaco.fine	Natural killer cells
Control_9	CONTROL	KIR3DL1	0	monaco.fine	Natural killer cells
Control_9	CONTROL	KIR3DL1	0	monaco.fine	Natural killer cells
Control_9	CONTROL	KIR3DL1	0	monaco.fine	Natural killer cells
Control_9	CONTROL	KIR3DL1	0	monaco.fine	Natural killer cells
Control_9	CONTROL	KIR3DL1	0	monaco.fine	Natural killer cells
Control_9	CONTROL	KIR3DL1	0	monaco.fine	Natural killer cells
Control_9	CONTROL	KIR3DL1	0	monaco.fine	Natural killer cells
Control_9	CONTROL	KIR3DL1	0	monaco.fine	Natural killer cells
Control_9	CONTROL	KIR3DL1	0	monaco.fine	Natural killer cells
Control_9	CONTROL	KIR3DL1	0	monaco.fine	Natural killer cells
Control_9	CONTROL	KIR3DL1	0	monaco.fine	Natural killer cells
Control_9	CONTROL	KIR3DL1	0	monaco.fine	Natural killer cells
Control_9	CONTROL	KIR3DL1	0	monaco.fine	Natural killer cells
Control_9	CONTROL	KIR3DL1	0	monaco.fine	Natural killer cells
Control_9	CONTROL	KIR3DL1	0	monaco.fine	Natural killer cells
Control_9	CONTROL	KIR3DL1	0	monaco.fine	Natural killer cells
Control_9	CONTROL	KIR3DL1	0	monaco.fine	Natural killer cells
Control_9	CONTROL	KIR3DL1	0	monaco.fine	Natural killer cells
Control_9	CONTROL	KIR3DL1	0	monaco.fine	Natural killer cells
Control_9	CONTROL	KIR3DL1	0	monaco.fine	Natural killer cells
Control_9	CONTROL	KIR3DL1	0	monaco.fine	Natural killer cells
Control_9	CONTROL	KIR3DL1	0	monaco.fine	Natural killer cells
Control_9	CONTROL	KIR3DL1	0	monaco.fine	Natural killer cells
Control_9	CONTROL	KIR3DL1	0	monaco.fine	Natural killer cells
Control_9	CONTROL	KIR3DL1	0	monaco.fine	Natural killer cells
Control_9	CONTROL	KIR3DL1	0	monaco.fine	Natural killer cells
Control_9	CONTROL	KIR3DL1	0	monaco.fine	Natural killer cells
Control_9	CONTROL	KIR3DL1	0	monaco.fine	Natural killer cells
Control_9	CONTROL	KIR3DL1	0	monaco.fine	Natural killer cells
Control_9	CONTROL	KIR3DL1	0	monaco.fine	Natural killer cells
Control_9	CONTROL	KIR3DL1	0	monaco.fine	Natural killer cells
Control_9	CONTROL	KIR3DL1	0	monaco.fine	Natural killer cells
Control_9	CONTROL	KIR3DL1	0	monaco.fine	Natural killer cells
Control_9	CONTROL	KIR3DL1	0	monaco.fine	Natural killer cells
Control_9	CONTROL	KIR3DL1	0	monaco.fine	Natural killer cells
Control_9	CONTROL	KIR3DL1	0	monaco.fine	Natural killer cells
Control_9	CONTROL	KIR3DL1	0	monaco.fine	Natural killer cells
Control_9	CONTROL	KIR3DL1	0	monaco.fine	Natural killer cells
Control_9	CONTROL	KIR3DL1	0	monaco.fine	Natural killer cells
Case_2	CASE	KIR2DL1	0	hpca.fine	NK_cell:CD56hiCD62L+
Case_2	CASE	KIR2DL1	0	hpca.fine	NK_cell
Case_2	CASE	KIR2DL1	0	hpca.fine	NK_cell
Case_2	CASE	KIR2DL1	0	hpca.fine	NK_cell
Case_2	CASE	KIR2DL1	0	hpca.fine	NK_cell
Case_2	CASE	KIR2DL1	0	hpca.fine	NK_cell
Case_2	CASE	KIR2DL1	0	hpca.fine	NK_cell
Case_2	CASE	KIR2DL1	0	hpca.fine	NK_cell
Case_2	CASE	KIR2DL1	0	hpca.fine	NK_cell:CD56hiCD62L+
Case_2	CASE	KIR2DL1	0	hpca.fine	NK_cell
Case_2	CASE	KIR2DL1	0	hpca.fine	NK_cell
Case_2	CASE	KIR2DL1	0	hpca.fine	NK_cell
Case_2	CASE	KIR2DL1	0	hpca.fine	NK_cell
Case_2	CASE	KIR2DL1	0	hpca.fine	NK_cell:CD56hiCD62L+
Case_2	CASE	KIR2DL1	0	hpca.fine	NK_cell:CD56hiCD62L+
Case_2	CASE	KIR2DL1	0	hpca.fine	NK_cell
Case_2	CASE	KIR2DL1	0	hpca.fine	NK_cell
Case_2	CASE	KIR2DL1	0	hpca.fine	NK_cell
Case_2	CASE	KIR2DL1	0	hpca.fine	NK_cell:CD56hiCD62L+
Case_2	CASE	KIR2DL1	0	hpca.fine	NK_cell
Case_2	CASE	KIR2DL1	0	hpca.fine	NK_cell
Case_2	CASE	KIR2DL1	0	hpca.fine	NK_cell:CD56hiCD62L+
Case_2	CASE	KIR2DL1	0	hpca.fine	NK_cell
Case_2	CASE	KIR2DL1	0	hpca.fine	NK_cell
Case_2	CASE	KIR2DL1	0	hpca.fine	NK_cell
Case_2	CASE	KIR2DL1	0	hpca.fine	NK_cell
Case_2	CASE	KIR2DL1	0	hpca.fine	NK_cell
Case_2	CASE	KIR2DL1	0	hpca.fine	NK_cell
Case_2	CASE	KIR2DL1	2.06975	hpca.fine	NK_cell
Case_2	CASE	KIR2DL1	0	hpca.fine	NK_cell
Case_2	CASE	KIR2DL1	2.21085	hpca.fine	NK_cell
Case_2	CASE	KIR2DL1	0	hpca.fine	NK_cell
Case_2	CASE	KIR2DL1	0	hpca.fine	NK_cell
Case_2	CASE	KIR2DL1	0	hpca.fine	NK_cell
Case_2	CASE	KIR2DL1	0	hpca.fine	NK_cell:CD56hiCD62L+
Case_2	CASE	KIR2DL1	0	hpca.fine	NK_cell
Case_2	CASE	KIR2DL1	0	hpca.fine	NK_cell
Case_2	CASE	KIR2DL1	0	hpca.fine	NK_cell:CD56hiCD62L+
Case_2	CASE	KIR2DL1	0	hpca.fine	NK_cell:CD56hiCD62L+
Case_2	CASE	KIR2DL1	1.78657	hpca.fine	NK_cell
Case_2	CASE	KIR2DL1	0	hpca.fine	NK_cell
Case_2	CASE	KIR2DL1	0	hpca.fine	NK_cell
Case_2	CASE	KIR2DL1	0	hpca.fine	NK_cell
Case_2	CASE	KIR2DL1	0	hpca.fine	NK_cell
Case_2	CASE	KIR2DL1	0	hpca.fine	NK_cell
Case_2	CASE	KIR2DL1	0	hpca.fine	NK_cell
Case_2	CASE	KIR2DL1	0	hpca.fine	NK_cell
Case_2	CASE	KIR2DL1	0	hpca.fine	NK_cell:CD56hiCD62L+
Case_2	CASE	KIR2DL1	0	hpca.fine	NK_cell:CD56hiCD62L+
Case_2	CASE	KIR2DL1	0	hpca.fine	NK_cell
Case_2	CASE	KIR2DL1	0	hpca.fine	NK_cell
Case_2	CASE	KIR2DL1	0	hpca.fine	NK_cell
Case_2	CASE	KIR2DL1	0	hpca.fine	NK_cell
Case_2	CASE	KIR2DL1	0	hpca.fine	NK_cell:CD56hiCD62L+
Case_2	CASE	KIR2DL1	0	hpca.fine	NK_cell
Case_2	CASE	KIR2DL1	0	hpca.fine	NK_cell:CD56hiCD62L+
Case_2	CASE	KIR2DL1	0	hpca.fine	NK_cell:CD56hiCD62L+
Case_2	CASE	KIR2DL1	0	hpca.fine	NK_cell:CD56hiCD62L+
Case_2	CASE	KIR2DL1	0	hpca.fine	NK_cell:CD56hiCD62L+
Case_2	CASE	KIR2DL1	0	hpca.fine	NK_cell:CD56hiCD62L+
Case_2	CASE	KIR2DL1	0	hpca.fine	NK_cell:CD56hiCD62L+
Case_2	CASE	KIR2DL1	0	hpca.fine	NK_cell
Case_2	CASE	KIR2DL1	0	hpca.fine	NK_cell
Case_2	CASE	KIR2DL1	0	hpca.fine	NK_cell:CD56hiCD62L+
Case_2	CASE	KIR2DL1	0	hpca.fine	NK_cell:CD56hiCD62L+
Case_2	CASE	KIR2DL1	0	hpca.fine	NK_cell:CD56hiCD62L+
Case_2	CASE	KIR2DL1	0	hpca.fine	NK_cell:CD56hiCD62L+
Case_2	CASE	KIR2DL1	0	hpca.fine	NK_cell
Case_2	CASE	KIR2DL1	0	hpca.fine	NK_cell
Case_2	CASE	KIR2DL1	0	hpca.fine	NK_cell
Case_2	CASE	KIR2DL1	0	hpca.fine	NK_cell
Case_2	CASE	KIR2DL1	0	hpca.fine	NK_cell
Case_2	CASE	KIR2DL1	0	hpca.fine	NK_cell
Case_2	CASE	KIR2DL1	0	hpca.fine	NK_cell
Case_2	CASE	KIR2DL1	0	hpca.fine	NK_cell:CD56hiCD62L+
Case_2	CASE	KIR2DL1	0	hpca.fine	NK_cell
Case_2	CASE	KIR2DL1	0	hpca.fine	NK_cell
Case_2	CASE	KIR2DL1	0	hpca.fine	NK_cell
Case_2	CASE	KIR2DL1	0	hpca.fine	NK_cell
Case_2	CASE	KIR2DL1	0	hpca.fine	NK_cell:CD56hiCD62L+
Case_2	CASE	KIR2DL1	0	hpca.fine	NK_cell:CD56hiCD62L+
Case_2	CASE	KIR2DL1	0	hpca.fine	NK_cell
Case_2	CASE	KIR2DL1	0	hpca.fine	NK_cell:CD56hiCD62L+
Case_2	CASE	KIR2DL1	0	hpca.fine	NK_cell
Case_2	CASE	KIR2DL1	0	hpca.fine	NK_cell
Case_2	CASE	KIR2DL1	0	hpca.fine	NK_cell
Case_2	CASE	KIR2DL1	0	hpca.fine	NK_cell
Case_2	CASE	KIR2DL1	0	hpca.fine	NK_cell
Case_2	CASE	KIR2DL1	0	hpca.fine	NK_cell
Case_2	CASE	KIR2DL1	0	hpca.fine	NK_cell
Case_2	CASE	KIR2DL1	0	hpca.fine	NK_cell
Case_2	CASE	KIR2DL1	0	hpca.fine	NK_cell
Case_2	CASE	KIR2DL1	0	hpca.fine	NK_cell:CD56hiCD62L+
Case_2	CASE	KIR2DL1	0	hpca.fine	NK_cell:CD56hiCD62L+
Case_2	CASE	KIR2DL1	0	hpca.fine	NK_cell
Case_2	CASE	KIR2DL1	2.88275	hpca.fine	NK_cell
Case_2	CASE	KIR2DL1	0	hpca.fine	NK_cell
Case_2	CASE	KIR2DL1	0	hpca.fine	NK_cell:CD56hiCD62L+
Case_2	CASE	KIR2DL1	0	hpca.fine	NK_cell
Case_2	CASE	KIR2DL1	0	hpca.fine	NK_cell
Case_2	CASE	KIR2DL1	0	hpca.fine	NK_cell
Case_2	CASE	KIR2DL1	0	hpca.fine	NK_cell
Case_2	CASE	KIR2DL1	0	hpca.fine	NK_cell:CD56hiCD62L+
Case_2	CASE	KIR2DL1	0	hpca.fine	NK_cell:CD56hiCD62L+
Case_2	CASE	KIR2DL1	0	hpca.fine	NK_cell:CD56hiCD62L+
Case_2	CASE	KIR2DL1	0	hpca.fine	NK_cell
Case_2	CASE	KIR2DL1	0	hpca.fine	NK_cell
Case_2	CASE	KIR2DL1	0	hpca.fine	NK_cell
Case_2	CASE	KIR2DL1	0	hpca.fine	NK_cell:CD56hiCD62L+
Case_2	CASE	KIR2DL1	0	hpca.fine	NK_cell
Case_2	CASE	KIR2DL1	0	hpca.fine	NK_cell
Case_2	CASE	KIR2DL1	0	hpca.fine	NK_cell
Case_2	CASE	KIR2DL1	0	hpca.fine	NK_cell
Case_2	CASE	KIR2DL1	0	hpca.fine	NK_cell:CD56hiCD62L+
Case_2	CASE	KIR2DL1	0	hpca.fine	NK_cell
Case_2	CASE	KIR2DL1	0	hpca.fine	NK_cell
Case_2	CASE	KIR2DL1	0	hpca.fine	NK_cell:CD56hiCD62L+
Case_2	CASE	KIR2DL1	0	hpca.fine	NK_cell
Case_2	CASE	KIR2DL1	0	hpca.fine	NK_cell
Case_2	CASE	KIR2DL1	0	hpca.fine	NK_cell
Case_2	CASE	KIR2DL1	0	hpca.fine	NK_cell:CD56hiCD62L+
Case_2	CASE	KIR2DL1	0	hpca.fine	NK_cell
Case_2	CASE	KIR2DL1	0	hpca.fine	NK_cell
Case_2	CASE	KIR2DL1	0	hpca.fine	NK_cell
Case_2	CASE	KIR2DL1	0	hpca.fine	NK_cell:CD56hiCD62L+
Case_2	CASE	KIR2DL1	0	hpca.fine	NK_cell
Case_2	CASE	KIR2DL1	0	hpca.fine	NK_cell
Case_2	CASE	KIR2DL1	0	hpca.fine	NK_cell
Case_2	CASE	KIR2DL1	0	hpca.fine	NK_cell:CD56hiCD62L+
Case_2	CASE	KIR2DL1	0	hpca.fine	NK_cell:CD56hiCD62L+
Case_2	CASE	KIR2DL1	0	hpca.fine	NK_cell
Case_2	CASE	KIR2DL1	0	hpca.fine	NK_cell
Case_2	CASE	KIR2DL1	0	hpca.fine	NK_cell
Case_2	CASE	KIR2DL1	0	hpca.fine	NK_cell
Case_2	CASE	KIR2DL1	0	hpca.fine	NK_cell:CD56hiCD62L+
Case_2	CASE	KIR2DL1	0	hpca.fine	NK_cell
Case_2	CASE	KIR2DL1	0	hpca.fine	NK_cell
Case_2	CASE	KIR2DL1	0	hpca.fine	NK_cell
Case_2	CASE	KIR2DL1	0	hpca.fine	NK_cell
Case_2	CASE	KIR2DL1	0	hpca.fine	NK_cell
Case_2	CASE	KIR2DL1	0	hpca.fine	NK_cell
Case_2	CASE	KIR2DL1	0	hpca.fine	NK_cell:CD56hiCD62L+
Case_2	CASE	KIR2DL1	0	hpca.fine	NK_cell
Case_2	CASE	KIR2DL1	0	hpca.fine	NK_cell
Case_2	CASE	KIR2DL1	0	hpca.fine	NK_cell:CD56hiCD62L+
Case_2	CASE	KIR2DL1	0	hpca.fine	NK_cell
Case_2	CASE	KIR2DL1	0	hpca.fine	NK_cell
Case_2	CASE	KIR2DL1	0	hpca.fine	NK_cell
Case_2	CASE	KIR2DL1	0	hpca.fine	NK_cell:CD56hiCD62L+
Case_2	CASE	KIR2DL1	0	hpca.fine	NK_cell
Case_2	CASE	KIR2DL1	0	hpca.fine	NK_cell
Case_3	CASE	KIR2DL1	0	hpca.fine	NK_cell:CD56hiCD62L+
Case_3	CASE	KIR2DL1	0	hpca.fine	NK_cell:CD56hiCD62L+
Case_3	CASE	KIR2DL1	2.76025	hpca.fine	NK_cell
Case_3	CASE	KIR2DL1	0	hpca.fine	NK_cell:CD56hiCD62L+
Case_3	CASE	KIR2DL1	1.78947	hpca.fine	NK_cell
Case_3	CASE	KIR2DL1	0	hpca.fine	NK_cell:CD56hiCD62L+
Case_3	CASE	KIR2DL1	0	hpca.fine	NK_cell
Case_3	CASE	KIR2DL1	0	hpca.fine	NK_cell
Case_3	CASE	KIR2DL1	1.95505	hpca.fine	NK_cell
Case_3	CASE	KIR2DL1	0	hpca.fine	NK_cell
Case_3	CASE	KIR2DL1	0	hpca.fine	NK_cell:CD56hiCD62L+
Case_3	CASE	KIR2DL1	0	hpca.fine	NK_cell:CD56hiCD62L+
Case_3	CASE	KIR2DL1	0	hpca.fine	NK_cell
Case_3	CASE	KIR2DL1	0	hpca.fine	NK_cell:CD56hiCD62L+
Case_3	CASE	KIR2DL1	0	hpca.fine	NK_cell:CD56hiCD62L+
Case_3	CASE	KIR2DL1	0	hpca.fine	NK_cell:CD56hiCD62L+
Case_3	CASE	KIR2DL1	0	hpca.fine	NK_cell:CD56hiCD62L+
Case_3	CASE	KIR2DL1	0	hpca.fine	NK_cell
Case_3	CASE	KIR2DL1	1.57788	hpca.fine	NK_cell
Case_3	CASE	KIR2DL1	0	hpca.fine	NK_cell:CD56hiCD62L+
Case_3	CASE	KIR2DL1	0	hpca.fine	NK_cell
Case_3	CASE	KIR2DL1	0	hpca.fine	NK_cell
Case_3	CASE	KIR2DL1	0	hpca.fine	NK_cell
Case_3	CASE	KIR2DL1	0	hpca.fine	NK_cell
Case_3	CASE	KIR2DL1	0	hpca.fine	NK_cell:CD56hiCD62L+
Case_3	CASE	KIR2DL1	1.75127	hpca.fine	NK_cell
Case_3	CASE	KIR2DL1	0	hpca.fine	NK_cell
Case_3	CASE	KIR2DL1	0	hpca.fine	NK_cell
Case_3	CASE	KIR2DL1	0	hpca.fine	NK_cell:CD56hiCD62L+
Case_3	CASE	KIR2DL1	0	hpca.fine	NK_cell
Case_3	CASE	KIR2DL1	0	hpca.fine	NK_cell
Case_3	CASE	KIR2DL1	0	hpca.fine	NK_cell:CD56hiCD62L+
Case_3	CASE	KIR2DL1	0	hpca.fine	NK_cell:CD56hiCD62L+
Case_3	CASE	KIR2DL1	0	hpca.fine	NK_cell
Case_3	CASE	KIR2DL1	0	hpca.fine	NK_cell:CD56hiCD62L+
Case_3	CASE	KIR2DL1	0	hpca.fine	NK_cell:CD56hiCD62L+
Case_3	CASE	KIR2DL1	0	hpca.fine	NK_cell:CD56hiCD62L+
Case_3	CASE	KIR2DL1	0	hpca.fine	NK_cell:CD56hiCD62L+
Case_3	CASE	KIR2DL1	1.76078	hpca.fine	NK_cell
Case_3	CASE	KIR2DL1	0	hpca.fine	NK_cell:IL2
Case_3	CASE	KIR2DL1	0	hpca.fine	NK_cell
Case_3	CASE	KIR2DL1	0	hpca.fine	NK_cell
Case_3	CASE	KIR2DL1	0	hpca.fine	NK_cell
Case_3	CASE	KIR2DL1	0	hpca.fine	NK_cell:CD56hiCD62L+
Case_3	CASE	KIR2DL1	0	hpca.fine	NK_cell:CD56hiCD62L+
Case_3	CASE	KIR2DL1	0	hpca.fine	NK_cell:CD56hiCD62L+
Case_3	CASE	KIR2DL1	1.78019	hpca.fine	NK_cell
Case_3	CASE	KIR2DL1	0	hpca.fine	NK_cell:CD56hiCD62L+
Case_3	CASE	KIR2DL1	0	hpca.fine	NK_cell
Case_3	CASE	KIR2DL1	2.97842	hpca.fine	NK_cell
Case_3	CASE	KIR2DL1	0	hpca.fine	NK_cell:CD56hiCD62L+
Case_3	CASE	KIR2DL1	0	hpca.fine	NK_cell
Case_3	CASE	KIR2DL1	0	hpca.fine	NK_cell:CD56hiCD62L+
Case_3	CASE	KIR2DL1	0	hpca.fine	NK_cell:CD56hiCD62L+
Case_3	CASE	KIR2DL1	2.31821	hpca.fine	NK_cell
Case_3	CASE	KIR2DL1	0	hpca.fine	NK_cell:CD56hiCD62L+
Case_3	CASE	KIR2DL1	0	hpca.fine	NK_cell
Case_3	CASE	KIR2DL1	0	hpca.fine	NK_cell:CD56hiCD62L+
Case_3	CASE	KIR2DL1	0	hpca.fine	NK_cell
Case_3	CASE	KIR2DL1	0	hpca.fine	NK_cell
Case_3	CASE	KIR2DL1	0	hpca.fine	NK_cell
Case_3	CASE	KIR2DL1	0	hpca.fine	NK_cell:CD56hiCD62L+
Case_3	CASE	KIR2DL1	0	hpca.fine	NK_cell:CD56hiCD62L+
Case_3	CASE	KIR2DL1	0	hpca.fine	NK_cell
Case_3	CASE	KIR2DL1	0	hpca.fine	NK_cell
Case_3	CASE	KIR2DL1	0	hpca.fine	NK_cell
Case_3	CASE	KIR2DL1	0	hpca.fine	NK_cell
Case_3	CASE	KIR2DL1	0	hpca.fine	NK_cell
Case_3	CASE	KIR2DL1	0	hpca.fine	NK_cell
Case_3	CASE	KIR2DL1	0	hpca.fine	NK_cell:CD56hiCD62L+
Case_3	CASE	KIR2DL1	0	hpca.fine	NK_cell:CD56hiCD62L+
Case_3	CASE	KIR2DL1	0	hpca.fine	NK_cell:CD56hiCD62L+
Case_3	CASE	KIR2DL1	0	hpca.fine	NK_cell
Case_3	CASE	KIR2DL1	0	hpca.fine	NK_cell
Case_3	CASE	KIR2DL1	0	hpca.fine	NK_cell
Case_3	CASE	KIR2DL1	1.72425	hpca.fine	NK_cell
Case_3	CASE	KIR2DL1	0	hpca.fine	NK_cell:CD56hiCD62L+
Case_3	CASE	KIR2DL1	0	hpca.fine	NK_cell
Case_3	CASE	KIR2DL1	0	hpca.fine	NK_cell:CD56hiCD62L+
Case_3	CASE	KIR2DL1	0	hpca.fine	NK_cell:CD56hiCD62L+
Case_3	CASE	KIR2DL1	0	hpca.fine	NK_cell
Case_3	CASE	KIR2DL1	0	hpca.fine	NK_cell:CD56hiCD62L+
Case_3	CASE	KIR2DL1	0	hpca.fine	NK_cell
Case_3	CASE	KIR2DL1	0	hpca.fine	NK_cell:CD56hiCD62L+
Case_3	CASE	KIR2DL1	0	hpca.fine	NK_cell
Case_3	CASE	KIR2DL1	0	hpca.fine	NK_cell
Case_3	CASE	KIR2DL1	0	hpca.fine	NK_cell:CD56hiCD62L+
Case_3	CASE	KIR2DL1	0	hpca.fine	NK_cell
Case_3	CASE	KIR2DL1	0	hpca.fine	NK_cell
Case_3	CASE	KIR2DL1	0	hpca.fine	NK_cell:CD56hiCD62L+
Case_3	CASE	KIR2DL1	0	hpca.fine	NK_cell
Case_3	CASE	KIR2DL1	0	hpca.fine	NK_cell
Case_3	CASE	KIR2DL1	0	hpca.fine	NK_cell
Case_3	CASE	KIR2DL1	1.50548	hpca.fine	NK_cell
Case_3	CASE	KIR2DL1	0	hpca.fine	NK_cell
Case_3	CASE	KIR2DL1	0	hpca.fine	NK_cell:CD56hiCD62L+
Case_3	CASE	KIR2DL1	0	hpca.fine	NK_cell:CD56hiCD62L+
Case_3	CASE	KIR2DL1	0	hpca.fine	NK_cell:CD56hiCD62L+
Case_3	CASE	KIR2DL1	0	hpca.fine	NK_cell:CD56hiCD62L+
Case_3	CASE	KIR2DL1	0	hpca.fine	NK_cell
Case_3	CASE	KIR2DL1	0	hpca.fine	NK_cell:CD56hiCD62L+
Case_3	CASE	KIR2DL1	1.71746	hpca.fine	NK_cell
Case_3	CASE	KIR2DL1	0	hpca.fine	NK_cell
Case_3	CASE	KIR2DL1	0	hpca.fine	NK_cell:CD56hiCD62L+
Case_3	CASE	KIR2DL1	0	hpca.fine	NK_cell
Case_3	CASE	KIR2DL1	1.54923	hpca.fine	NK_cell
Case_3	CASE	KIR2DL1	0	hpca.fine	NK_cell:CD56hiCD62L+
Case_3	CASE	KIR2DL1	0	hpca.fine	NK_cell
Case_3	CASE	KIR2DL1	0	hpca.fine	NK_cell:CD56hiCD62L+
Case_3	CASE	KIR2DL1	0	hpca.fine	NK_cell
Case_3	CASE	KIR2DL1	0	hpca.fine	NK_cell
Case_3	CASE	KIR2DL1	0	hpca.fine	NK_cell:CD56hiCD62L+
Case_3	CASE	KIR2DL1	0	hpca.fine	NK_cell:CD56hiCD62L+
Case_3	CASE	KIR2DL1	0	hpca.fine	NK_cell
Case_3	CASE	KIR2DL1	0	hpca.fine	NK_cell
Case_3	CASE	KIR2DL1	0	hpca.fine	NK_cell:CD56hiCD62L+
Case_3	CASE	KIR2DL1	0	hpca.fine	NK_cell:CD56hiCD62L+
Case_3	CASE	KIR2DL1	0	hpca.fine	NK_cell
Case_3	CASE	KIR2DL1	0	hpca.fine	NK_cell
Case_3	CASE	KIR2DL1	0	hpca.fine	NK_cell
Case_3	CASE	KIR2DL1	0	hpca.fine	NK_cell:CD56hiCD62L+
Case_3	CASE	KIR2DL1	0	hpca.fine	NK_cell:CD56hiCD62L+
Case_3	CASE	KIR2DL1	0	hpca.fine	NK_cell
Case_3	CASE	KIR2DL1	0	hpca.fine	NK_cell
Case_3	CASE	KIR2DL1	0	hpca.fine	NK_cell:CD56hiCD62L+
Case_3	CASE	KIR2DL1	0	hpca.fine	NK_cell
Case_3	CASE	KIR2DL1	0	hpca.fine	NK_cell
Case_3	CASE	KIR2DL1	0	hpca.fine	NK_cell:CD56hiCD62L+
Case_3	CASE	KIR2DL1	0	hpca.fine	NK_cell
Case_3	CASE	KIR2DL1	0	hpca.fine	NK_cell:CD56hiCD62L+
Case_3	CASE	KIR2DL1	0	hpca.fine	NK_cell:CD56hiCD62L+
Case_3	CASE	KIR2DL1	0	hpca.fine	NK_cell
Case_3	CASE	KIR2DL1	0	hpca.fine	NK_cell:CD56hiCD62L+
Case_3	CASE	KIR2DL1	0	hpca.fine	NK_cell
Case_3	CASE	KIR2DL1	0	hpca.fine	NK_cell:CD56hiCD62L+
Case_3	CASE	KIR2DL1	0	hpca.fine	NK_cell
Case_3	CASE	KIR2DL1	0	hpca.fine	NK_cell:CD56hiCD62L+
Case_3	CASE	KIR2DL1	2.65027	hpca.fine	NK_cell
Case_3	CASE	KIR2DL1	0	hpca.fine	NK_cell
Case_3	CASE	KIR2DL1	0	hpca.fine	NK_cell
Case_3	CASE	KIR2DL1	0	hpca.fine	NK_cell
Case_3	CASE	KIR2DL1	0	hpca.fine	NK_cell:CD56hiCD62L+
Case_3	CASE	KIR2DL1	0	hpca.fine	NK_cell
Case_3	CASE	KIR2DL1	0	hpca.fine	NK_cell
Case_3	CASE	KIR2DL1	0	hpca.fine	NK_cell:CD56hiCD62L+
Case_3	CASE	KIR2DL1	0	hpca.fine	NK_cell
Case_3	CASE	KIR2DL1	0	hpca.fine	NK_cell
Case_3	CASE	KIR2DL1	0	hpca.fine	NK_cell:CD56hiCD62L+
Case_3	CASE	KIR2DL1	0	hpca.fine	NK_cell:CD56hiCD62L+
Case_5	CASE	KIR2DL1	0	hpca.fine	NK_cell
Case_5	CASE	KIR2DL1	0	hpca.fine	NK_cell
Case_5	CASE	KIR2DL1	0	hpca.fine	NK_cell
Case_5	CASE	KIR2DL1	0	hpca.fine	NK_cell
Case_5	CASE	KIR2DL1	0	hpca.fine	NK_cell:CD56hiCD62L+
Case_5	CASE	KIR2DL1	0	hpca.fine	NK_cell:CD56hiCD62L+
Case_5	CASE	KIR2DL1	0	hpca.fine	NK_cell
Case_5	CASE	KIR2DL1	0	hpca.fine	NK_cell:CD56hiCD62L+
Case_5	CASE	KIR2DL1	0	hpca.fine	NK_cell
Case_5	CASE	KIR2DL1	0	hpca.fine	NK_cell
Case_5	CASE	KIR2DL1	0	hpca.fine	NK_cell
Case_5	CASE	KIR2DL1	0	hpca.fine	NK_cell
Case_5	CASE	KIR2DL1	0	hpca.fine	NK_cell
Case_5	CASE	KIR2DL1	0	hpca.fine	NK_cell:CD56hiCD62L+
Case_5	CASE	KIR2DL1	0	hpca.fine	NK_cell:CD56hiCD62L+
Case_5	CASE	KIR2DL1	0	hpca.fine	NK_cell
Case_5	CASE	KIR2DL1	0	hpca.fine	NK_cell
Case_5	CASE	KIR2DL1	0	hpca.fine	NK_cell:CD56hiCD62L+
Case_5	CASE	KIR2DL1	0	hpca.fine	NK_cell
Case_5	CASE	KIR2DL1	0	hpca.fine	NK_cell
Case_5	CASE	KIR2DL1	0	hpca.fine	NK_cell
Case_5	CASE	KIR2DL1	0	hpca.fine	NK_cell
Case_5	CASE	KIR2DL1	0	hpca.fine	NK_cell
Case_5	CASE	KIR2DL1	0	hpca.fine	NK_cell
Case_5	CASE	KIR2DL1	0	hpca.fine	NK_cell:CD56hiCD62L+
Case_5	CASE	KIR2DL1	0	hpca.fine	NK_cell
Case_5	CASE	KIR2DL1	0	hpca.fine	NK_cell
Case_5	CASE	KIR2DL1	0	hpca.fine	NK_cell
Case_9	CASE	KIR2DL1	0	hpca.fine	NK_cell
Case_9	CASE	KIR2DL1	0	hpca.fine	NK_cell
Case_9	CASE	KIR2DL1	0	hpca.fine	NK_cell
Case_9	CASE	KIR2DL1	0	hpca.fine	NK_cell
Case_9	CASE	KIR2DL1	0	hpca.fine	NK_cell
Case_9	CASE	KIR2DL1	0	hpca.fine	NK_cell
Case_9	CASE	KIR2DL1	0	hpca.fine	NK_cell
Case_9	CASE	KIR2DL1	0	hpca.fine	NK_cell
Case_9	CASE	KIR2DL1	0	hpca.fine	NK_cell
Case_9	CASE	KIR2DL1	0	hpca.fine	NK_cell
Case_9	CASE	KIR2DL1	0	hpca.fine	NK_cell
Case_9	CASE	KIR2DL1	0	hpca.fine	NK_cell
Case_9	CASE	KIR2DL1	0	hpca.fine	NK_cell
Case_9	CASE	KIR2DL1	0	hpca.fine	NK_cell
Case_9	CASE	KIR2DL1	0	hpca.fine	NK_cell:CD56hiCD62L+
Case_9	CASE	KIR2DL1	0	hpca.fine	NK_cell
Case_9	CASE	KIR2DL1	0	hpca.fine	NK_cell:IL2
Case_9	CASE	KIR2DL1	0	hpca.fine	NK_cell
Case_9	CASE	KIR2DL1	0	hpca.fine	NK_cell:CD56hiCD62L+
Case_9	CASE	KIR2DL1	0	hpca.fine	NK_cell
Case_9	CASE	KIR2DL1	0	hpca.fine	NK_cell:CD56hiCD62L+
Case_9	CASE	KIR2DL1	0	hpca.fine	NK_cell
Case_9	CASE	KIR2DL1	0	hpca.fine	NK_cell:CD56hiCD62L+
Case_9	CASE	KIR2DL1	0	hpca.fine	NK_cell
Case_9	CASE	KIR2DL1	0	hpca.fine	NK_cell
Case_9	CASE	KIR2DL1	0	hpca.fine	NK_cell
Case_9	CASE	KIR2DL1	0	hpca.fine	NK_cell
Case_9	CASE	KIR2DL1	0	hpca.fine	NK_cell
Case_9	CASE	KIR2DL1	0	hpca.fine	NK_cell:CD56hiCD62L+
Case_9	CASE	KIR2DL1	0	hpca.fine	NK_cell:CD56hiCD62L+
Case_9	CASE	KIR2DL1	0	hpca.fine	NK_cell
Case_9	CASE	KIR2DL1	0	hpca.fine	NK_cell
Case_9	CASE	KIR2DL1	0	hpca.fine	NK_cell:CD56hiCD62L+
Case_9	CASE	KIR2DL1	0	hpca.fine	NK_cell
Case_9	CASE	KIR2DL1	0	hpca.fine	NK_cell
Case_9	CASE	KIR2DL1	0	hpca.fine	NK_cell
Case_9	CASE	KIR2DL1	0	hpca.fine	NK_cell
Case_9	CASE	KIR2DL1	0	hpca.fine	NK_cell
Case_9	CASE	KIR2DL1	0	hpca.fine	NK_cell
Case_9	CASE	KIR2DL1	0	hpca.fine	NK_cell
Case_9	CASE	KIR2DL1	0	hpca.fine	NK_cell
Case_9	CASE	KIR2DL1	0	hpca.fine	NK_cell:CD56hiCD62L+
Case_9	CASE	KIR2DL1	0	hpca.fine	NK_cell
Case_9	CASE	KIR2DL1	0	hpca.fine	NK_cell
Case_9	CASE	KIR2DL1	0	hpca.fine	NK_cell
Case_9	CASE	KIR2DL1	0	hpca.fine	NK_cell
Case_9	CASE	KIR2DL1	0	hpca.fine	NK_cell
Case_9	CASE	KIR2DL1	0	hpca.fine	NK_cell
Case_9	CASE	KIR2DL1	0	hpca.fine	NK_cell:CD56hiCD62L+
Case_9	CASE	KIR2DL1	0	hpca.fine	NK_cell
Case_9	CASE	KIR2DL1	0	hpca.fine	NK_cell
Case_9	CASE	KIR2DL1	0	hpca.fine	NK_cell
Case_9	CASE	KIR2DL1	0	hpca.fine	NK_cell
Case_9	CASE	KIR2DL1	0	hpca.fine	NK_cell
Case_9	CASE	KIR2DL1	0	hpca.fine	NK_cell
Case_9	CASE	KIR2DL1	0	hpca.fine	NK_cell
Case_9	CASE	KIR2DL1	0	hpca.fine	NK_cell
Case_9	CASE	KIR2DL1	0	hpca.fine	NK_cell
Case_9	CASE	KIR2DL1	0	hpca.fine	NK_cell
Case_9	CASE	KIR2DL1	0	hpca.fine	NK_cell
Case_9	CASE	KIR2DL1	0	hpca.fine	NK_cell
Case_9	CASE	KIR2DL1	0	hpca.fine	NK_cell
Case_9	CASE	KIR2DL1	0	hpca.fine	NK_cell:CD56hiCD62L+
Case_9	CASE	KIR2DL1	0	hpca.fine	NK_cell:CD56hiCD62L+
Case_9	CASE	KIR2DL1	0	hpca.fine	NK_cell
Case_9	CASE	KIR2DL1	0	hpca.fine	NK_cell
Case_9	CASE	KIR2DL1	0	hpca.fine	NK_cell
Case_9	CASE	KIR2DL1	0	hpca.fine	NK_cell
Case_9	CASE	KIR2DL1	0	hpca.fine	NK_cell
Case_9	CASE	KIR2DL1	0	hpca.fine	NK_cell
Case_9	CASE	KIR2DL1	0	hpca.fine	NK_cell
Case_9	CASE	KIR2DL1	0	hpca.fine	NK_cell
Case_9	CASE	KIR2DL1	0	hpca.fine	NK_cell
Case_9	CASE	KIR2DL1	0	hpca.fine	NK_cell:CD56hiCD62L+
Case_9	CASE	KIR2DL1	0	hpca.fine	NK_cell:IL2
Case_9	CASE	KIR2DL1	0	hpca.fine	NK_cell
Case_9	CASE	KIR2DL1	0	hpca.fine	NK_cell:CD56hiCD62L+
Case_9	CASE	KIR2DL1	0	hpca.fine	NK_cell
Case_9	CASE	KIR2DL1	0	hpca.fine	NK_cell
Case_9	CASE	KIR2DL1	0	hpca.fine	NK_cell
Case_9	CASE	KIR2DL1	0	hpca.fine	NK_cell
Case_9	CASE	KIR2DL1	0	hpca.fine	NK_cell:CD56hiCD62L+
Case_9	CASE	KIR2DL1	1.91997	hpca.fine	NK_cell
Case_9	CASE	KIR2DL1	0	hpca.fine	NK_cell
Case_9	CASE	KIR2DL1	0	hpca.fine	NK_cell
Case_9	CASE	KIR2DL1	0	hpca.fine	NK_cell
Case_9	CASE	KIR2DL1	0	hpca.fine	NK_cell
Case_9	CASE	KIR2DL1	0	hpca.fine	NK_cell:CD56hiCD62L+
Case_9	CASE	KIR2DL1	0	hpca.fine	NK_cell
Case_9	CASE	KIR2DL1	0	hpca.fine	NK_cell
Case_9	CASE	KIR2DL1	0	hpca.fine	NK_cell
Case_9	CASE	KIR2DL1	0	hpca.fine	NK_cell
Case_9	CASE	KIR2DL1	0	hpca.fine	NK_cell
Case_9	CASE	KIR2DL1	0	hpca.fine	NK_cell
Case_9	CASE	KIR2DL1	0	hpca.fine	NK_cell
Case_9	CASE	KIR2DL1	0	hpca.fine	NK_cell
Case_9	CASE	KIR2DL1	0	hpca.fine	NK_cell:CD56hiCD62L+
Case_9	CASE	KIR2DL1	0	hpca.fine	NK_cell
Case_9	CASE	KIR2DL1	0	hpca.fine	NK_cell:CD56hiCD62L+
[truncated: 3,926 more rows]

## Sheet: FigS12B
ID	parent1	parent2	percent	Status	Onset
1	CD56+CD16-	KIR2DL1_S5	0.00806834	T1D	LS
1	CD56-CD16+	KIR2DL1_S5	0.123596	T1D	LS
1	CD56+CD16-	KIR2DL2_L3	0.0161367	T1D	LS
1	CD56-CD16+	KIR2DL2_L3	0.14258	T1D	LS
1	CD56+CD16-	KIR3DL1	0.00355956	T1D	LS
1	CD56-CD16+	KIR3DL1	0.0540205	T1D	LS
2	CD56+CD16-	KIR2DL1_S5	0.00766962	T1D	LS
2	CD56-CD16+	KIR2DL1_S5	0.174468	T1D	LS
2	CD56+CD16-	KIR2DL2_L3	0.0139626	T1D	LS
2	CD56-CD16+	KIR2DL2_L3	0.3904	T1D	LS
2	CD56+CD16-	KIR3DL1	0.0141593	T1D	LS
2	CD56-CD16+	KIR3DL1	0.209221	T1D	LS
3	CD56+CD16-	KIR2DL1_S5	0	T1D	LS
3	CD56-CD16+	KIR2DL1_S5	0.000723324	T1D	LS
3	CD56+CD16-	KIR2DL2_L3	0.0191138	T1D	LS
3	CD56-CD16+	KIR2DL2_L3	0.552986	T1D	LS
3	CD56+CD16-	KIR3DL1	0.00173762	T1D	LS
3	CD56-CD16+	KIR3DL1	0.122646	T1D	LS
4	CD56+CD16-	KIR2DL1_S5	0.000948167	Healthy Control	Healthy Control
4	CD56-CD16+	KIR2DL1_S5	0.0407159	Healthy Control	Healthy Control
4	CD56+CD16-	KIR2DL2_L3	0.017225	Healthy Control	Healthy Control
4	CD56-CD16+	KIR2DL2_L3	0.387157	Healthy Control	Healthy Control
4	CD56+CD16-	KIR3DL1	0.00521492	Healthy Control	Healthy Control
4	CD56-CD16+	KIR3DL1	0.155873	Healthy Control	Healthy Control
5	CD56+CD16-	KIR2DL1_S5	0.00192228	Healthy Control	Healthy Control
5	CD56-CD16+	KIR2DL1_S5	0.109423	Healthy Control	Healthy Control
5	CD56+CD16-	KIR2DL2_L3	0.0168886	Healthy Control	Healthy Control
5	CD56-CD16+	KIR2DL2_L3	0.45042	Healthy Control	Healthy Control
5	CD56+CD16-	KIR3DL1	0.000137306	Healthy Control	Healthy Control
5	CD56-CD16+	KIR3DL1	0	Healthy Control	Healthy Control
6	CD56+CD16-	KIR2DL1_S5	0.0021097	Healthy Control	Healthy Control
6	CD56-CD16+	KIR2DL1_S5	0.205643	Healthy Control	Healthy Control
6	CD56+CD16-	KIR2DL2_L3	0.00829817	Healthy Control	Healthy Control
6	CD56-CD16+	KIR2DL2_L3	0.330943	Healthy Control	Healthy Control
6	CD56+CD16-	KIR3DL1	0	Healthy Control	Healthy Control
6	CD56-CD16+	KIR3DL1	2.13223e-05	Healthy Control	Healthy Control
7	CD56+CD16-	KIR2DL1_S5	0.010904	Healthy Control	Healthy Control
7	CD56-CD16+	KIR2DL1_S5	0.129626	Healthy Control	Healthy Control
7	CD56+CD16-	KIR2DL2_L3	0.0253254	Healthy Control	Healthy Control
7	CD56-CD16+	KIR2DL2_L3	0.245072	Healthy Control	Healthy Control
7	CD56+CD16-	KIR3DL1	0.0963771	Healthy Control	Healthy Control
7	CD56-CD16+	KIR3DL1	0.222806	Healthy Control	Healthy Control
8	CD56+CD16-	KIR2DL1_S5	0.008195	Healthy Control	Healthy Control
8	CD56-CD16+	KIR2DL1_S5	0.244742	Healthy Control	Healthy Control
8	CD56+CD16-	KIR2DL2_L3	0.0206451	Healthy Control	Healthy Control
8	CD56-CD16+	KIR2DL2_L3	0.316143	Healthy Control	Healthy Control
8	CD56+CD16-	KIR3DL1	0.0112419	Healthy Control	Healthy Control
8	CD56-CD16+	KIR3DL1	0.234934	Healthy Control	Healthy Control
9	CD56+CD16-	KIR2DL1_S5	0.00732526	Healthy Control	Healthy Control
9	CD56-CD16+	KIR2DL1_S5	0.246368	Healthy Control	Healthy Control
9	CD56+CD16-	KIR2DL2_L3	0.0136331	Healthy Control	Healthy Control
9	CD56-CD16+	KIR2DL2_L3	0.278369	Healthy Control	Healthy Control
9	CD56+CD16-	KIR3DL1	0.00763048	Healthy Control	Healthy Control
9	CD56-CD16+	KIR3DL1	0.235528	Healthy Control	Healthy Control
10	CD56+CD16-	KIR2DL1_S5	0.00251177	Healthy Control	Healthy Control
10	CD56-CD16+	KIR2DL1_S5	0.130819	Healthy Control	Healthy Control
10	CD56+CD16-	KIR2DL2_L3	0.00345369	Healthy Control	Healthy Control
10	CD56-CD16+	KIR2DL2_L3	0.122063	Healthy Control	Healthy Control
10	CD56+CD16-	KIR3DL1	0.00156986	Healthy Control	Healthy Control
10	CD56-CD16+	KIR3DL1	0.0333641	Healthy Control	Healthy Control
11	CD56+CD16-	KIR2DL1_S5	0.00224647	Healthy Control	Healthy Control
11	CD56-CD16+	KIR2DL1_S5	0.427976	Healthy Control	Healthy Control
11	CD56+CD16-	KIR2DL2_L3	0.0165276	Healthy Control	Healthy Control
11	CD56-CD16+	KIR2DL2_L3	0.662286	Healthy Control	Healthy Control
11	CD56+CD16-	KIR3DL1	0	Healthy Control	Healthy Control
11	CD56-CD16+	KIR3DL1	0.000417848	Healthy Control	Healthy Control
12	CD56+CD16-	KIR2DL1_S5	0.00631199	Healthy Control	Healthy Control
12	CD56-CD16+	KIR2DL1_S5	0.445364	Healthy Control	Healthy Control
12	CD56+CD16-	KIR2DL2_L3	0.018936	Healthy Control	Healthy Control
12	CD56-CD16+	KIR2DL2_L3	0.326629	Healthy Control	Healthy Control
12	CD56+CD16-	KIR3DL1	0.00420799	Healthy Control	Healthy Control
12	CD56-CD16+	KIR3DL1	0.178681	Healthy Control	Healthy Control
13	CD56+CD16-	KIR2DL1_S5	0.00183083	Healthy Control	Healthy Control
13	CD56-CD16+	KIR2DL1_S5	0.0408959	Healthy Control	Healthy Control
13	CD56+CD16-	KIR2DL2_L3	0.0164775	Healthy Control	Healthy Control
13	CD56-CD16+	KIR2DL2_L3	0.71125	Healthy Control	Healthy Control
13	CD56+CD16-	KIR3DL1	0.0010985	Healthy Control	Healthy Control
13	CD56-CD16+	KIR3DL1	0.0945722	Healthy Control	Healthy Control
14	CD56+CD16-	KIR2DL1_S5	0.00456882	T1D	IS
14	CD56-CD16+	KIR2DL1_S5	0.462802	T1D	IS
14	CD56+CD16-	KIR2DL2_L3	0.00913764	T1D	IS
14	CD56-CD16+	KIR2DL2_L3	0.621843	T1D	IS
14	CD56+CD16-	KIR3DL1	0.00185608	T1D	IS
14	CD56-CD16+	KIR3DL1	0.0494612	T1D	IS
15	CD56+CD16-	KIR2DL1_S5	0.00323497	T1D	LS
15	CD56-CD16+	KIR2DL1_S5	0.190738	T1D	LS
15	CD56+CD16-	KIR2DL2_L3	0.00828468	T1D	LS
15	CD56-CD16+	KIR2DL2_L3	0.302596	T1D	LS
15	CD56+CD16-	KIR3DL1	0.00323497	T1D	LS
15	CD56-CD16+	KIR3DL1	0.20424	T1D	LS
16	CD56+CD16-	KIR2DL1_S5	0.00229797	T1D	NO
16	CD56-CD16+	KIR2DL1_S5	0.230934	T1D	NO
16	CD56+CD16-	KIR2DL2_L3	0.00670241	T1D	NO
16	CD56-CD16+	KIR2DL2_L3	0.248385	T1D	NO
16	CD56+CD16-	KIR3DL1	0.00536193	T1D	NO
16	CD56-CD16+	KIR3DL1	0.221637	T1D	NO
17	CD56+CD16-	KIR2DL1_S5	0.0036323	T1D	NO
17	CD56-CD16+	KIR2DL1_S5	0.281231	T1D	NO
17	CD56+CD16-	KIR2DL2_L3	0.015088	T1D	NO
17	CD56-CD16+	KIR2DL2_L3	0.22252	T1D	NO
17	CD56+CD16-	KIR3DL1	0.0142498	T1D	NO
17	CD56-CD16+	KIR3DL1	0.396644	T1D	NO
18	CD56+CD16-	KIR2DL1_S5	0.00230885	T1D	NO
18	CD56-CD16+	KIR2DL1_S5	0.173742	T1D	NO
18	CD56+CD16-	KIR2DL2_L3	0.00763698	T1D	NO
18	CD56-CD16+	KIR2DL2_L3	0.263167	T1D	NO
18	CD56+CD16-	KIR3DL1	0.00195364	T1D	NO
18	CD56-CD16+	KIR3DL1	0.156083	T1D	NO
19	CD56+CD16-	KIR2DL1_S5	0.00424272	T1D	NO
19	CD56-CD16+	KIR2DL1_S5	0.261087	T1D	NO
19	CD56+CD16-	KIR2DL2_L3	0.00648415	T1D	NO
19	CD56-CD16+	KIR2DL2_L3	0.273	T1D	NO
19	CD56+CD16-	KIR3DL1	0.00496318	T1D	NO
19	CD56-CD16+	KIR3DL1	0.203459	T1D	NO
20	CD56+CD16-	KIR2DL1_S5	0.00264951	T1D	NO
20	CD56-CD16+	KIR2DL1_S5	0.109854	T1D	NO
20	CD56+CD16-	KIR2DL2_L3	0.0193036	T1D	NO
20	CD56-CD16+	KIR2DL2_L3	0.472688	T1D	NO
20	CD56+CD16-	KIR3DL1	0.001514	T1D	NO
20	CD56-CD16+	KIR3DL1	0.103286	T1D	NO

## Sheet: FigS1A
Gene	Variable	value
A	Sensitivity	92.5491
B	Sensitivity	86.2971
C	Sensitivity	93.3632
DRB1	Sensitivity	73.4174
DQA1	Sensitivity	92.3829
DQB1	Sensitivity	91.2562
A	Specificity	99.5041
B	Specificity	98.2452
C	Specificity	98.8282
DRB1	Specificity	93.1293
DQA1	Specificity	96.5744
DQB1	Specificity	98.5154
A	Prediction Accuracy	97.8115
B	Prediction Accuracy	98.0603
C	Prediction Accuracy	95.0367
DRB1	Prediction Accuracy	96.4286
DQA1	Prediction Accuracy	86.68
DQB1	Prediction Accuracy	96.222

## Sheet: FigS1B
method	variable	value
KIR3DL1ex4	sensitivity	100
KIR3DL1ex9	sensitivity	100
KIR3DS1	sensitivity	97.8799
KIR3DL1ex4	specificity	94.0299
KIR3DL1ex9	specificity	94.0299
KIR3DS1	specificity	99.3457

## Sheet: FigS2A
Genotype	Threshold	Group	lnOR	2.50%	97.50%	P-value
DRB1*03:01-DQA1*05:01-DQB1*02:01	1.75	iKIR high	1.24198	1.12869	1.35602	0.266436
DRB1*03:01-DQA1*05:01-DQB1*02:01	1.75	iKIR low	1.32365	1.21333	1.43461	0.266436
DRB1*04:01-DQA1*01:01	1.75	iKIR low	1.327	1.01799	1.65623	0.818555
DRB1*04:01-DQA1*01:01	1.75	iKIR high	1.3638	1.1322	1.60373	0.818555
DRB1*04:05	1.75	iKIR high	1.9476	1.55997	2.37256	0.940129
DRB1*04:01-DQB1*03:02	1.75	iKIR high	1.98582	1.84883	2.12528	0.474622
DRB1*04:01-DQB1*03:02	1.75	iKIR low	2.02452	1.88118	2.17119	0.474622
DQB1*03:02	1.75	iKIR low	2.0429	1.92205	2.16523	0.980953
DQB1*03:02	1.75	iKIR high	2.05168	1.93309	2.17152	0.980953
DRB1*04:05	1.75	iKIR low	2.11244	1.55164	2.76716	0.940129
DRB1*03:01-DQA1*05:01-DQB1*02:01-DQB1*03:02	1.75	iKIR low	2.77588	2.56978	2.99276	0.101917
DRB1*03:01-DQA1*05:01-DQB1*02:01-DQB1*03:02	1.75	iKIR high	3.07365	2.81029	3.35663	0.101917

## Sheet: FigS2C
Genotype	Threshold	Group	lnOR	2.50%	97.50%	P-value
DRB1*03:01-DQA1*05:01-DQB1*02:01	1.75	iKIR high	0.926475	0.744025	1.11044	3e-08
DRB1*03:01-DQA1*05:01-DQB1*02:01	1.75	iKIR low	1.24466	1.08964	1.4006	3e-08
DRB1*04:01-DQA1*01:01	1.75	iKIR low	1.25327	0.771182	1.78736	0.746371
DRB1*04:01-DQA1*01:01	1.75	iKIR high	1.28584	0.922605	1.66998	0.746371
DRB1*04:01-DQB1*03:02	1.75	iKIR high	2.02443	1.81164	2.24287	0.455841
DRB1*04:01-DQB1*03:02	1.75	iKIR low	2.03891	1.84701	2.2366	0.455841
DQB1*03:02	1.75	iKIR low	2.14114	1.9724	2.3128	0.744626
DQB1*03:02	1.75	iKIR high	2.22085	2.02619	2.41908	0.744626
DRB1*04:05	1.75	iKIR high	2.26402	1.69988	2.92102	0.203126
DRB1*04:05	1.75	iKIR low	2.43255	1.74772	3.25669	0.203126
DRB1*03:01-DQA1*05:01-DQB1*02:01-DQB1*03:02	1.75	iKIR low	2.71592	2.45722	2.99098	0.0041285
DRB1*03:01-DQA1*05:01-DQB1*02:01-DQB1*03:02	1.75	iKIR high	3.31143	2.85624	3.83152	0.0041285

## Sheet: FigS3
Haplotype	Strata choice	Group	lnOR	2.50%	97.50%
DQA1*01:02-DQB1*06:02	1	iKIR high	-2.25519	-2.86471	-1.72368
DQA1*01:02-DQB1*06:02	1	iKIR int	-3.62929	-4.13903	-3.18785
DQA1*01:02-DQB1*06:02	1	iKIR low	-4.29989	-4.75739	-3.89827
DQA1*01:02-DQB1*06:02	2	iKIR high	-2.26368	-2.89761	-1.71401
DQA1*01:02-DQB1*06:02	2	iKIR int	-3.58806	-4.08354	-3.15713
DQA1*01:02-DQB1*06:02	2	iKIR low	-4.29989	-4.75739	-3.89827
DQA1*01:02-DQB1*06:02	3	iKIR high	-2.25519	-2.86471	-1.72368
DQA1*01:02-DQB1*06:02	3	iKIR int	-3.75713	-4.3406	-3.26188
DQA1*01:02-DQB1*06:02	3	iKIR low	-4.13441	-4.5531	-3.76289
DQA1*01:02-DQB1*06:02	4	iKIR high	-2.26368	-2.89761	-1.71401
DQA1*01:02-DQB1*06:02	4	iKIR int	-3.70267	-4.26515	-3.22229
DQA1*01:02-DQB1*06:02	4	iKIR low	-4.13441	-4.5531	-3.76289
DQA1*01:02-DQB1*06:02	5	iKIR high	-2.25519	-2.86471	-1.72368
DQA1*01:02-DQB1*06:02	5	iKIR int	-3.90494	-4.53883	-3.37452
DQA1*01:02-DQB1*06:02	5	iKIR low	-4.04409	-4.44692	-3.68497
DQA1*01:02-DQB1*06:02	6	iKIR high	-2.26368	-2.89761	-1.71401
DQA1*01:02-DQB1*06:02	6	iKIR int	-3.83934	-4.44659	-3.32729
DQA1*01:02-DQB1*06:02	6	iKIR low	-4.04409	-4.44692	-3.68497

## Sheet: FigS4A
Haplotype	Threshold	Group	lnOR	2.50%	97.50%	P-value
DRB1*01:01-DQB1*05:01	1.75	Whole cohort	-0.24	-0.34	-0.15	3.07e-07
DRB1*01:01-DQB1*05:01	1.75	iKIR high	-0.05	-0.18	0.08	9.88e-05
DRB1*01:01-DQB1*05:01	1.75	iKIR low	-0.42	-0.56	-0.28	9.88e-05
DRB1*01:02-DQB1*05:01	1.75	Whole cohort	-0.34	-0.65	-0.03	0.0318
DRB1*01:02-DQB1*05:01	1.75	iKIR high	-0.01	-0.47	0.45	0.042
DRB1*01:02-DQB1*05:01	1.75	iKIR low	-0.65	-1.08	-0.24	0.042
DRB1*01:03-DQB1*03:01	1.75	Whole cohort	-1.83	-2.56	-1.2	9.77e-08
DRB1*01:03-DQB1*03:01	1.75	iKIR high	-1.45	-2.44	-0.64	0.273
DRB1*01:03-DQB1*03:01	1.75	iKIR low	-2.26	-3.48	-1.32	0.273
DRB1*04:01-DQB1*03:01	1.75	Whole cohort	-0.49	-0.61	-0.38	1.42e-16
DRB1*04:01-DQB1*03:01	1.75	iKIR high	-0.21	-0.35	-0.08	1.02e-07
DRB1*04:01-DQB1*03:01	1.75	iKIR low	-0.88	-1.12	-0.64	1.02e-07
DRB1*04:07-DQB1*03:01	1.75	Whole cohort	-1.95	-2.47	-1.49	3.22e-15
DRB1*04:07-DQB1*03:01	1.75	iKIR high	-1.59	-2.26	-1.01	0.126
DRB1*04:07-DQB1*03:01	1.75	iKIR low	-2.38	-3.26	-1.66	0.126
DRB1*07:01-DQB1*02:02	1.75	Whole cohort	-1.01	-1.12	-0.9	2.48e-73
DRB1*07:01-DQB1*02:02	1.75	iKIR high	-0.87	-1.01	-0.73	0.0447
DRB1*07:01-DQB1*02:02	1.75	iKIR low	-1.09	-1.27	-0.92	0.0447
DRB1*07:01-DQB1*03:03	1.75	Whole cohort	-2.88	-3.26	-2.55	2.54e-57
DRB1*07:01-DQB1*03:03	1.75	iKIR high	-2.89	-3.33	-2.49	0.214
DRB1*07:01-DQB1*03:03	1.75	iKIR low	-2.43	-3.19	-1.79	0.214
DRB1*10:01-DQB1*05:01	1.75	Whole cohort	-1.67	-2.29	-1.13	1.2e-08
DRB1*10:01-DQB1*05:01	1.75	iKIR high	-1.55	-2.29	-0.92	0.849
DRB1*10:01-DQB1*05:01	1.75	iKIR low	-1.66	-2.92	-0.66	0.849
DRB1*11:01-DQB1*03:01	1.75	Whole cohort	-1.77	-1.99	-1.55	2.38e-57
DRB1*11:01-DQB1*03:01	1.75	iKIR high	-1.7	-2	-1.42	0.702
DRB1*11:01-DQB1*03:01	1.75	iKIR low	-1.78	-2.12	-1.47	0.702
DRB1*11:04-DQB1*03:01	1.75	Whole cohort	-1.88	-2.51	-1.32	4.2e-10
DRB1*11:04-DQB1*03:01	1.75	iKIR high	-1.52	-2.36	-0.82	0.225
DRB1*11:04-DQB1*03:01	1.75	iKIR low	-2.28	-3.35	-1.44	0.225
DRB1*12:01-DQB1*03:01	1.75	Whole cohort	-1.08	-1.38	-0.8	9.92e-14
DRB1*12:01-DQB1*03:01	1.75	iKIR high	-0.84	-1.19	-0.52	0.0773
DRB1*12:01-DQB1*03:01	1.75	iKIR low	-1.37	-1.95	-0.83	0.0773
DRB1*13:01-DQB1*06:03	1.75	Whole cohort	-1.49	-1.68	-1.31	2.34e-56
DRB1*13:01-DQB1*06:03	1.75	iKIR high	-1.34	-1.59	-1.1	0.15
DRB1*13:01-DQB1*06:03	1.75	iKIR low	-1.61	-1.9	-1.33	0.15
DRB1*13:02-DQB1*06:09	1.75	Whole cohort	-1.5	-1.91	-1.12	1.04e-13
DRB1*13:02-DQB1*06:09	1.75	iKIR high	-1.5	-2.2	-0.89	0.852
DRB1*13:02-DQB1*06:09	1.75	iKIR low	-1.57	-2.1	-1.09	0.852
DRB1*13:03-DQB1*03:01	1.75	Whole cohort	-2.15	-2.73	-1.65	5.05e-15
DRB1*13:03-DQB1*03:01	1.75	iKIR high	-2.04	-2.92	-1.33	0.669
DRB1*13:03-DQB1*03:01	1.75	iKIR low	-2.28	-3.1	-1.6	0.669
DRB1*14:01-DQB1*05:03	1.75	Whole cohort	-2.94	-3.49	-2.47	5.08e-30
DRB1*14:01-DQB1*05:03	1.75	iKIR high	-2.74	-3.54	-2.09	0.446
DRB1*14:01-DQB1*05:03	1.75	iKIR low	-3.14	-3.94	-2.49	0.446
DRB1*15:01-DQB1*06:02	1.75	Whole cohort	-3.75	-4.04	-3.48	2.11e-155
DRB1*15:01-DQB1*06:02	1.75	iKIR high	-3.26	-3.64	-2.91	0.000617
DRB1*15:01-DQB1*06:02	1.75	iKIR low	-4.28	-4.74	-3.88	0.000617
DRB1*15:02-DQB1*06:01	1.75	Whole cohort	-1.71	-2.42	-1.11	2.24e-07
DRB1*15:02-DQB1*06:01	1.75	iKIR high	-1.41	-2.31	-0.65	0.333
DRB1*15:02-DQB1*06:01	1.75	iKIR low	-2.08	-3.31	-1.12	0.333

## Sheet: FigS5A
sample_size	Genotype	Power
200	DQA1*01:02	0.134
300	DQA1*01:02	0.197
400	DQA1*01:02	0.235
500	DQA1*01:02	0.271
600	DQA1*01:02	0.321
700	DQA1*01:02	0.384
800	DQA1*01:02	0.408
900	DQA1*01:02	0.455
1000	DQA1*01:02	0.517
200	DQB1*03:01	0.217
300	DQB1*03:01	0.325
400	DQB1*03:01	0.419
500	DQB1*03:01	0.464
600	DQB1*03:01	0.572
700	DQB1*03:01	0.635
800	DQB1*03:01	0.702
900	DQB1*03:01	0.765
1000	DQB1*03:01	0.799
200	DQA1*02:01	0.04
300	DQA1*02:01	0.068
400	DQA1*02:01	0.061
500	DQA1*02:01	0.055
600	DQA1*02:01	0.059
700	DQA1*02:01	0.074
800	DQA1*02:01	0.062
900	DQA1*02:01	0.072
1000	DQA1*02:01	0.081
200	DQA1*01:02-DQB1*06:02	0.003
300	DQA1*01:02-DQB1*06:02	0.011
400	DQA1*01:02-DQB1*06:02	0.032
500	DQA1*01:02-DQB1*06:02	0.063
600	DQA1*01:02-DQB1*06:02	0.097
700	DQA1*01:02-DQB1*06:02	0.138
800	DQA1*01:02-DQB1*06:02	0.173
900	DQA1*01:02-DQB1*06:02	0.222
1000	DQA1*01:02-DQB1*06:02	0.297

## Sheet: FigS5B
Power	sample_size	Hypothesis test
0.21	200	Weighted mean
0.2	300	Weighted mean
0.22	400	Weighted mean
0.21	500	Weighted mean
0.38	600	Weighted mean
0.48	700	Weighted mean
0.44	800	Weighted mean
0.61	900	Weighted mean
0.67	1000	Weighted mean
0.39	200	Absolute difference in 3 genotypes
0.39	300	Absolute difference in 3 genotypes
0.46	400	Absolute difference in 3 genotypes
0.6	500	Absolute difference in 3 genotypes
0.65	600	Absolute difference in 3 genotypes
0.79	700	Absolute difference in 3 genotypes
0.78	800	Absolute difference in 3 genotypes
0.78	900	Absolute difference in 3 genotypes
0.81	1000	Absolute difference in 3 genotypes
0.84	200	Absolute difference in 4 genotypes
0.94	300	Absolute difference in 4 genotypes
0.92	400	Absolute difference in 4 genotypes
0.98	500	Absolute difference in 4 genotypes
1	600	Absolute difference in 4 genotypes
1	700	Absolute difference in 4 genotypes
0.99	800	Absolute difference in 4 genotypes
1	900	Absolute difference in 4 genotypes
1	1000	Absolute difference in 4 genotypes

[truncated: 3 more sheets: FigS6, FigS7A, FigS8]
